# Supplementary material for: Compromised base excision repair pathway in Mycobacterium tuberculosis imparts superior adaptability in the host
Source: PLoS Pathog. 2021 Mar 19;17(3):e1009452. doi: 10.1371/journal.ppat.1009452 (PMC8011731; doi:10.1371/journal.ppat.1009452)
Supplement: S1 Table — (XLSX) [file ppat.1009452.s011.xlsx]

## Sheet: Table S1
S1 Table: Comparison of laboratory strain Rv in vitro with H37Rv reference genome (NCBI)
Gene	Position	Referennce	Rv in vitro 1	Rv in vitro 2	Rv in vitro 3	Blossum score	Percentage of SNPs in Rv in vitro	Mutation	Impact on protein function	Biotype	Amino acid change	Amino acid change
Rv0919	1025106	T	C	C	C	6	8	100	synonymous_variant	LOW	protein_coding	p.Phe141Phe
PPE9	467621	T	G	G	G	6	8	100	synonymous_variant	LOW	protein_coding	p.Gly127Gly
PE_PGRS7	672491	C	G	G	G	6	8	100	synonymous_variant	LOW	protein_coding	p.Gly1142Gly
PE_PGRS9	836291	A	G	G	G	6	8	100	synonymous_variant	LOW	protein_coding	p.Gly197Gly
PE_PGRS10	840496	C	G	G	G	6	8	100	synonymous_variant	LOW	protein_coding	p.Gly682Gly
PPE60	3894593	G	A	A	A	6	8	100	synonymous_variant	LOW	protein_coding	p.Gly56Gly
PE_PGRS4	336701	A	G	G	G	6	8	100	synonymous_variant	LOW	protein_coding	p.Gly791Gly
PE_PGRS4	336698	C	G	0	G	6	8	66.6667	synonymous_variant	LOW	protein_coding	p.Gly792Gly
PE_PGRS4	336707	G	A	0	A	6	8	66.6667	synonymous_variant	LOW	protein_coding	p.Asp789Asp
PE_PGRS37	2387733	T	C	C	C	5	8	100	synonymous_variant	LOW	protein_coding	p.Glu80Glu
nrp	116000	T	G	G	G	4	8	100	synonymous_variant	LOW	protein_coding	p.Val2000Val
pncB2	666418	G	A	A	A	4	8	100	synonymous_variant	LOW	protein_coding	p.Leu275Leu
pks4	1315884	G	A	A	A	4	8	100	synonymous_variant	LOW	protein_coding	p.Ala217Ala
PPE33	2051746	T	C	C	C	4	8	100	synonymous_variant	LOW	protein_coding	p.Ala155Ala
PPE35	2170598	C	T	T	T	4	8	100	synonymous_variant	LOW	protein_coding	p.Val5Val
PE_PGRS17	1093406	A	G	G	G	4	8	100	synonymous_variant	LOW	protein_coding	p.Val317Val
PPE60	3894773	C	T	T	T	4	8	100	synonymous_variant	LOW	protein_coding	p.Thr116Thr
PE_PGRS4	338453	A	G	G	G	4	8	100	synonymous_variant	LOW	protein_coding	p.Ala207Ala
PPE9	467516	G	C	C	C	4	8	100	synonymous_variant	LOW	protein_coding	p.Ser162Ser
PE_PGRS9	836426	A	C	C	C	4	8	100	synonymous_variant	LOW	protein_coding	p.Leu242Leu
PE_PGRS10	838990	C	G	G	G	4	8	100	synonymous_variant	LOW	protein_coding	p.Ala180Ala
PE_PGRS10	839194	A	G	G	G	4	8	100	synonymous_variant	LOW	protein_coding	p.Thr248Thr
PE_PGRS4	336710	A	G	G	G	4	8	100	synonymous_variant	LOW	protein_coding	p.Ala788Ala
PPE9	467557	A	C	C	C	3	3	100	missense_variant	MODERATE	protein_coding	p.Leu149Val
PPE9	467546	G	C	C	C	2	2	100	missense_variant	MODERATE	protein_coding	p.Asp152Glu
PE_PGRS10	839334	A	G	G	G	2	2	100	missense_variant	MODERATE	protein_coding	p.Lys295Arg
PPE9	467638	G	T	T	T	1	1	100	missense_variant	MODERATE	protein_coding	p.Gln122Lys
pknH	1414021	C	T	T	T	1	1	100	missense_variant	MODERATE	protein_coding	p.Arg607Gln
rpfE	2751804	C	T	T	T	1	1	100	missense_variant	MODERATE	protein_coding	p.Arg126Gln
echA21	4218930	A	G	G	G	1	1	100	missense_variant	MODERATE	protein_coding	p.Asn28Asp
PE_PGRS4	338100	T	C	C	C	1	1	100	missense_variant	MODERATE	protein_coding	p.Asn325Ser
PE_PGRS9	836538	A	G	G	G	1	1	100	missense_variant	MODERATE	protein_coding	p.Asn280Asp
PE_PGRS55	3940802	A	G	G	G	1	1	100	missense_variant	MODERATE	protein_coding	p.Asn396Asp
PPE60	3894588	G	A	A	A	1	1	100	missense_variant	MODERATE	protein_coding	p.Val55Met
Rv0323c	390828	T	C	C	C	0	0	100	missense_variant	MODERATE	protein_coding	p.Ser142Gly
Rv1815	2057774	A	T	T	T	0	0	100	missense_variant	MODERATE	protein_coding	p.Ile83Phe
PPE9	467564	A	C	C	C	0	0	100	missense_variant	MODERATE	protein_coding	p.His146Gln
Rv0480c	569781	C	T	T	T	0	0	100	missense_variant	MODERATE	protein_coding	p.Arg9His
PE_PGRS6	623508	C	G	G	G	0	0	100	missense_variant	MODERATE	protein_coding	p.Ala239Gly
PPE9	467526	C	G	G	G	0	0	100	missense_variant	MODERATE	protein_coding	p.Gly159Ala
PPE9	467585	G	C	C	C	0	0	100	missense_variant	MODERATE	protein_coding	p.His139Gln
PE_PGRS10	839348	A	G	G	G	0	0	100	missense_variant	MODERATE	protein_coding	p.Ser300Gly
PE_PGRS13	927110	A	G	G	G	0	0	100	missense_variant	MODERATE	protein_coding	p.Ser584Gly
PE_PGRS47	3054724	A	G	G	G	0	0	100	missense_variant	MODERATE	protein_coding	p.Ser271Gly
PE_PGRS54	3935335	T	C	C	C	0	0	100	missense_variant	MODERATE	protein_coding	p.Val1444Ala
PE_PGRS54	3935950	T	C	C	C	0	0	100	missense_variant	MODERATE	protein_coding	p.Val1649Ala
PPE60	3894589	T	C	C	C	0	0	100	missense_variant	MODERATE	protein_coding	p.Val55Ala
ponA1	55553	C	T	T	T	-1	-1	100	missense_variant	MODERATE	protein_coding	p.Pro631Ser
Rv0064	69989	G	A	A	A	-1	-1	100	missense_variant	MODERATE	protein_coding	p.Gly457Asp
eccA3	342542	A	G	G	G	-1	-1	100	missense_variant	MODERATE	protein_coding	p.Asp138Gly
Rv0890c	990001	G	C	C	C	-1	-1	100	missense_variant	MODERATE	protein_coding	p.Pro866Ala
bkdC	2809621	T	C	C	C	-1	-1	100	missense_variant	MODERATE	protein_coding	p.Thr107Ala
Rv0538	631243	C	T	T	T	-1	-1	100	missense_variant	MODERATE	protein_coding	p.Pro402Ser
PE_PGRS9	836658	A	G	G	G	-1	-1	100	missense_variant	MODERATE	protein_coding	p.Thr320Ala
PPE60	3894771	A	G	G	G	-1	-1	100	missense_variant	MODERATE	protein_coding	p.Thr116Ala
PPE9	467590	T	C	C	C	-1	-1	100	missense_variant	MODERATE	protein_coding	p.Thr138Ala
PE_PGRS6	623472	A	G	G	G	-1	-1	100	missense_variant	MODERATE	protein_coding	p.Asp227Gly
PE_PGRS9	836454	A	G	G	G	-1	-1	100	missense_variant	MODERATE	protein_coding	p.Thr252Ala
PE_PGRS9	837033	A	G	G	G	-1	-1	100	missense_variant	MODERATE	protein_coding	p.Thr445Ala
PE_PGRS4	336708	T	C	C	C	-1	-1	100	missense_variant	MODERATE	protein_coding	p.Asp789Gly
PE_PGRS1	132417	C	G	G	G	-2	-2	100	missense_variant	MODERATE	protein_coding	p.Arg346Gly
Rv2037c	2282787	C	T	T	T	-2	-2	100	missense_variant	MODERATE	protein_coding	p.Cys312Tyr
Rv2627c	2954439	T	C	C	C	-2	-2	100	missense_variant	MODERATE	protein_coding	p.Arg104Gly
Rv3479	3896340	T	G	G	G	-2	-2	100	missense_variant	MODERATE	protein_coding	p.Leu174Arg
PE_PGRS3	333892	G	C	C	C	-2	-2	100	missense_variant	MODERATE	protein_coding	p.Arg807Gly
PE_PGRS4	337959	A	C	C	C	-2	-2	100	missense_variant	MODERATE	protein_coding	p.Ile372Ser
PE_PGRS9	836272	A	G	G	G	-2	-2	100	missense_variant	MODERATE	protein_coding	p.Glu191Gly
PE_PGRS10	839123	A	G	G	G	-2	-2	100	missense_variant	MODERATE	protein_coding	p.Arg225Gly
PE_PGRS10	839129	C	G	G	G	-2	-2	100	missense_variant	MODERATE	protein_coding	p.Arg227Gly
Rv0012	14785	T	C	C	C	-3	-3	100	missense_variant	MODERATE	protein_coding	p.Cys233Arg
sugI	3718357	C	T	T	T	-3	-3	100	missense_variant	MODERATE	protein_coding	p.Pro423Leu
PE_PGRS4	338020	A	C	C	C	-3	-3	100	missense_variant	MODERATE	protein_coding	p.Cys352Gly
PE_PGRS57	3948414	T	0	0	G	-3	-3	33.3333	missense_variant	MODERATE	protein_coding	p.Val874Gly
PE_PGRS57	3948417	T	0	0	G	-3	-3	33.3333	missense_variant	MODERATE	protein_coding	p.Val875Gly
pstA1	1037911	C	T	T	T			100	stop_gained	HIGH	protein_coding	p.Arg305*
pks3	1315191	A	C	C	C			100	stop_lost&splice_region_variant	HIGH	protein_coding	p.Ter489Tyrext*?
Rv2005c-otsB1	2251999	A	G	G	G			100	intergenic_region	MODIFIER	NA	NA
PPE47	3379708	G	C	C	C			100	non_coding_transcript_variant	MODIFIER	pseudogene	NA
PPE47	3379712	G	C	C	C			100	non_coding_transcript_variant	MODIFIER	pseudogene	NA
PPE47	3379718	T	C	C	C			100	non_coding_transcript_variant	MODIFIER	pseudogene	NA
PPE47	3379742	T	C	C	C			100	non_coding_transcript_variant	MODIFIER	pseudogene	NA
PPE47	3379751	A	C	C	C			100	non_coding_transcript_variant	MODIFIER	pseudogene	NA
PPE47	3379757	A	C	C	C			100	non_coding_transcript_variant	MODIFIER	pseudogene	NA
Rv0197	234477	T	G	G	G			100	stop_gained	HIGH	protein_coding	p.Tyr749*
Rv0383c-clpB	459399	A	C	C	C			100	intergenic_region	MODIFIER	NA	NA
mcr3	1471659	C	T	T	T			100	non_coding_transcript_variant	MODIFIER	lincRNA	NA
nadD-Rv2422	2718852	T	G	G	G			100	intergenic_region	MODIFIER	NA	NA
PPE47	3379763	G	A	A	A			100	non_coding_transcript_variant	MODIFIER	pseudogene	NA
PPE47	3379784	C	A	A	A			100	non_coding_transcript_variant	MODIFIER	pseudogene	NA
PPE47	3379788	C	G	G	G			100	non_coding_transcript_variant	MODIFIER	pseudogene	NA
PPE47	3379735	A	0	0	C			33.3333	non_coding_transcript_variant	MODIFIER	pseudogene	NA
PPE47	3379732	C	0	0	T			33.3333	non_coding_transcript_variant	MODIFIER	pseudogene	NA
PPE47	3379736	C	0	0	A			33.3333	non_coding_transcript_variant	MODIFIER	pseudogene	NA
