# Supplementary material for: Compromised base excision repair pathway in Mycobacterium tuberculosis imparts superior adaptability in the host
Source: PLoS Pathog. 2021 Mar 19;17(3):e1009452. doi: 10.1371/journal.ppat.1009452 (PMC8011731; doi:10.1371/journal.ppat.1009452)
Supplement: S3 Table — (XLSX) [file ppat.1009452.s013.xlsx]

## Sheet: S3 Table
S3 Table: Comparison of Rv in vitro with RvΔung in vitro, RvΔudgB in vitro and RvΔdKO in vitro
																Percentage of Mutation
Gene	Position	Reference	RvΔdKO in vitro 1	RvΔdKO in vitro 2	RvΔdKO in vitro 3	RvΔudgB in vitro 1	RvΔudgB in vitro 2	RvΔudgB in vitro 3	RvΔudgB in vitro 3	RvΔung in vitro 1	RvΔung in vitro 2	RvΔung in vitro 3	RvΔung in vitro 4	Blossum score	Count	RvΔung in vitro	RvΔudgB in vitro	RvΔdKO in vitro	Mutation	Impact on protein function	Biotype	Amino acid change
PPE60	3895055	G	0	A	0	A	A	A	A	A	A	A	A	8	9	100	100	33.3333	synonymous_variant	LOW	protein_coding	p.Gln210Gln
PPE60	3895146	G	0	0	0	0	0	0	0	0	0	A	0	3	1	25	0	0	missense_variant	MODERATE	protein_coding	p.Val241Ile
PE_PGRS57	3947754	A	0	0	0	0	0	0	0	0	0	G	0	2	1	25	0	0	missense_variant	MODERATE	protein_coding	p.Lys654Arg
Rv3463	3881516	T	C	C	C	0	C	C	C	0	0	0	0	2	35	0	75	100	missense_variant	MODERATE	protein_coding	p.Tyr204His
PE_PGRS57	3948347	T	0	0	0	G	G	G	G	G	G	G	G	1	9	100	100	0	missense_variant	MODERATE	protein_coding	p.Ser852Ala
PPE60	3895181	G	0	0	0	C	C	C	C	C	C	C	C	1	8	100	100	0	missense_variant	MODERATE	protein_coding	p.Met252Ile
PPE60	3895185	A	0	0	0	T	T	T	T	T	T	T	T	1	8	100	100	0	missense_variant	MODERATE	protein_coding	p.Thr254Ser
PE_PGRS57	3947753	A	0	0	0	0	0	0	0	0	0	G	0	1	1	25	0	0	missense_variant	MODERATE	protein_coding	p.Lys654Glu
PPE60	3895182	G	0	0	0	A	A	A	A	A	A	A	A	0	8	100	100	0	missense_variant	MODERATE	protein_coding	p.Gly253Ser
PE_PGRS57	3947771	A	0	0	0	0	0	0	0	0	0	G	G	0	2	50	0	0	missense_variant	MODERATE	protein_coding	p.Ser660Gly
PE_PGRS57	3947798	A	0	0	0	0	0	0	0	0	0	G	G	0	2	50	0	0	missense_variant	MODERATE	protein_coding	p.Ser669Gly
PE_PGRS57	3947789	A	0	0	0	0	0	0	0	0	0	G	0	0	1	25	0	0	missense_variant	MODERATE	protein_coding	p.Ser666Gly
PE_PGRS57	3947822	A	0	0	0	0	0	0	0	0	0	G	0	0	1	25	0	0	missense_variant	MODERATE	protein_coding	p.Ser677Gly
PPE60	3895180	T	0	0	0	C	C	C	C	C	C	C	C	-1	8	100	100	0	missense_variant	MODERATE	protein_coding	p.Met252Thr
PPE60	3895183	G	0	0	0	A	A	A	A	A	A	A	A	-1	8	100	100	0	missense_variant	MODERATE	protein_coding	p.Gly253Asp
PE_PGRS57	3947828	A	0	0	0	0	0	0	0	0	0	G	0	-1	1	25	0	0	missense_variant	MODERATE	protein_coding	p.Thr679Ala
hisI	1805990	C	A	A	A	A	A	A	A	A	A	A	A	-2	50	100	100	100	missense_variant	MODERATE	protein_coding	p.Pro113His
PPE60	3895170	A	0	0	0	G	G	G	G	G	G	G	G	-2	8	100	100	0	missense_variant	MODERATE	protein_coding	p.Met249Val
PE_PGRS57	3947816	A	0	0	0	0	0	0	0	0	0	G	0	-2	1	25	0	0	missense_variant	MODERATE	protein_coding	p.Arg675Gly
Rv2824c	3132585	C	G	G	G	0	G	G	G	0	0	0	0	-2	35	0	75	100	missense_variant	MODERATE	protein_coding	p.Gly44Arg
PE_PGRS54	3935494	C	0	0	0	0	0	0	A	0	0	0	0	-2	2	0	25	0	missense_variant	MODERATE	protein_coding	p.Ala1497Asp
PE_PGRS57	3948404	T	0	G	0	G	G	G	G	G	G	G	G	-3	22	100	100	33.3333	missense_variant	MODERATE	protein_coding	p.Cys871Gly
PE_PGRS57	3948362	T	0	0	0	G	G	G	G	G	G	G	G	-3	13	100	100	0	missense_variant	MODERATE	protein_coding	p.Cys857Gly
PPE47	3379726	C	0	0	0	A	A	A	A	A	A	A	A		8	100	100	0	non_coding_transcript_variant	MODIFIER	pseudogene	0
PPE47	3379730	G	0	0	0	C	C	C	C	C	C	C	C		8	100	100	0	non_coding_transcript_variant	MODIFIER	pseudogene	0
