# Supplementary material for: Compromised base excision repair pathway in Mycobacterium tuberculosis imparts superior adaptability in the host
Source: PLoS Pathog. 2021 Mar 19;17(3):e1009452. doi: 10.1371/journal.ppat.1009452 (PMC8011731; doi:10.1371/journal.ppat.1009452)
Supplement: S5 Table — (XLSX) [file ppat.1009452.s015.xlsx]

## Sheet: S5 Table
S5 Table: Comparison of Rv in vitro with Rv (GP) isolated from guinea pig lungs
																Percentage of Mutation
Gene	Position	Reference	Rv (G.P) 1	Rv (G.P) 2	Rv (G.P) 3	Rv (G.P) 4	Rv (G.P) 5	Rv (G.P) 6	Rv (G.P) 7	Rv (G.P) 8	Rv (G.P) 9	Rv (G.P) 10	Rv (G.P) 11	Blossum score	Count	Rv (G.P)	Mutation	Impact on protein function	Biotype	Amino acid change
pks5	1727435	C	T	0	0	T	0	T	0	0	0	T	0	8	4	36.3636	synonymous_variant	LOW	protein_coding	Pro325Pro
Rv0370c	447570	C	A	0	0	A	0	A	0	0	0	A	0	8	4	36.3636	synonymous_variant	LOW	protein_coding	Val158Val
Rv3066	3431112	C	G	0	0	G	0	G	0	0	0	G	0	3	4	36.3636	missense_variant	MODERATE	protein_coding	Leu136Val
fas	2848669	C	0	T	0	0	0	0	0	0	T	0	0	1	2	18.1818	missense_variant	MODERATE	protein_coding	Val222Met
fbiB	3642183	G	0	0	0	0	A	0	0	0	0	0	0	1	1	9.09091	missense_variant	MODERATE	protein_coding	Val217Met
hisI	1805990	C	0	A	0	0	0	0	0	0	A	0	0	-2	50	18.1818	missense_variant	MODERATE	protein_coding	Pro113His
Rv2456c	2757426	C	0	0	0	0	T	0	0	0	0	0	0	-2	1	9.09091	missense_variant	MODERATE	protein_coding	Gly256Glu
PE_PGRS57	3948404	T	0	0	G	0	G	0	0	0	G	0	0	-3	22	27.2727	missense_variant	MODERATE	protein_coding	Cys871Gly
Rv0756c-phoP	851545	A	0	0	0	0	0	0	G	G	0	0	0		2	18.1818	intergenic_region	MODIFIER	0
Rv1060-Rv1061	1184009	G	0	0	T	0	0	0	0	0	0	0	T		2	18.1818	intergenic_region	MODIFIER	0
Rv2813-Rv2814c	3119367	G	0	0	0	0	0	0	C	0	0	0	0		1	9.09091	intergenic_region	MODIFIER	0
