# Supplementary material for: Compromised base excision repair pathway in Mycobacterium tuberculosis imparts superior adaptability in the host
Source: PLoS Pathog. 2021 Mar 19;17(3):e1009452. doi: 10.1371/journal.ppat.1009452 (PMC8011731; doi:10.1371/journal.ppat.1009452)
Supplement: S7 Table — (XLSX) [file ppat.1009452.s017.xlsx]

## Sheet: Sheet1
S7 Table: Comparison of Rv in vitro with Rv (GP), Rv Δung (GP), RvΔudgB (GP) and RvΔdKO (GP)
																																								Percentage of mutation
Gene	Position	Reference	RvΔdKO (GP) 1	RvΔdKO (GP) 2	RvΔdKO (GP) 3	RvΔdKO (GP) 4	RvΔdKO (GP) 5	RvΔdKO (GP) 7	RvΔdKO (GP) 8	RvΔdKO (GP) 9	RvΔdKO (GP) 10	RvΔudgB (GP) 1	RvΔudgB (GP) 2	RvΔudgB (GP) 3	RvΔudgB (GP) 4	RvΔudgB (GP) 5	RvΔudgB (GP) 6	RvΔudgB (GP) 7	RvΔudgB (GP) 8	RvΔung (GP) 1	RvΔung (GP) 2	RvΔung (GP) 3	RvΔung (GP) 4	RvΔung (GP) 5	RvΔung (GP) 6	RvΔung (GP) 7	RvΔung (GP) 8	Rv (GP) 1	Rv (GP) 2	Rv (GP) 3	Rv (GP) 4	Rv (GP)5	Rv (GP)6	Rv (GP)7	Rv (GP)8	Rv (GP)9	Rv (GP)10	Rv (GP)11	Blossum score	Count	Rv (GP)	RvΔung (GP)	RvΔudgB (GP)	RvΔdKO (GP)	Mutation	Impact on protein function	Biotype	amino acid change
accA2	1085079	G	0	0	0	0	0	0	0	A	0	0	0	0	0	0	0	0	0	0	0	0	0	0	0	0	0	0	0	0	0	0	0	0	0	0	0	0	8	1	0	0	0	11.1111	synonymous_variant	LOW	protein_coding	His224His
Rv1218c	1361909	G	A	0	0	0	0	0	0	0	0	0	0	0	0	0	0	0	0	0	0	0	0	0	0	0	0	0	0	0	0	0	0	0	0	0	0	0	8	1	0	0	0	11.1111	synonymous_variant	LOW	protein_coding	His275His
Rv2795c	3104831	G	A	0	0	0	0	0	0	0	0	0	0	0	0	0	0	0	0	0	0	0	0	0	0	0	0	0	0	0	0	0	0	0	0	0	0	0	8	1	0	0	0	11.1111	synonymous_variant	LOW	protein_coding	His27His
pks5	1727435	C	0	0	0	0	0	0	0	0	0	0	0	0	0	0	0	0	0	0	0	0	0	0	0	0	0	T	0	0	T	0	T	0	0	0	T	0	8	4	36.3636	0	0	0	synonymous_variant	LOW	protein_coding	Pro325Pro
hsdS	3072341	G	0	0	0	0	0	A	A	0	0	0	0	0	0	0	0	0	0	0	0	0	0	0	0	0	0	0	0	0	0	0	0	0	0	0	0	0	8	2	0	0	0	22.2222	synonymous_variant	LOW	protein_coding	Tyr100Tyr
Rv0461	552187	G	0	0	0	0	0	0	0	0	0	0	A	0	0	0	0	0	0	0	0	0	0	0	0	0	0	0	0	0	0	0	0	0	0	0	0	0	8	1	0	0	12.5	0	synonymous_variant	LOW	protein_coding	Pro54Pro
rplR	814146	G	0	0	0	0	0	0	0	0	0	0	0	0	0	A	0	0	0	0	0	0	0	0	0	0	0	0	0	0	0	0	0	0	0	0	0	0	8	1	0	0	12.5	0	synonymous_variant	LOW	protein_coding	Pro69Pro
dnaE1	1748695	G	0	0	0	0	0	0	0	0	0	A	0	0	0	0	0	0	0	0	0	0	0	0	0	0	0	0	0	0	0	0	0	0	0	0	0	0	8	1	0	0	12.5	0	synonymous_variant	LOW	protein_coding	Pro334Pro
Rv2182c	2445318	G	0	0	0	0	0	0	0	A	0	0	0	0	0	0	0	0	0	0	0	0	0	0	0	0	0	0	0	0	0	0	0	0	0	0	0	0	8	1	0	0	0	11.1111	synonymous_variant	LOW	protein_coding	Tyr4Tyr
Rv2742c	3055923	C	0	0	0	0	0	0	0	T	0	0	0	0	0	0	0	0	0	0	0	0	0	0	0	0	0	0	0	0	0	0	0	0	0	0	0	0	8	1	0	0	0	11.1111	synonymous_variant	LOW	protein_coding	Pro142Pro
gltS	3349696	C	0	0	0	0	0	0	T	0	0	0	0	0	0	0	0	0	0	0	0	0	0	0	0	0	0	0	0	0	0	0	0	0	0	0	0	0	8	1	0	0	0	11.1111	synonymous_variant	LOW	protein_coding	Pro194Pro
cpsA	3903128	G	A	0	0	0	0	0	0	0	0	0	0	0	0	0	0	0	0	0	0	0	0	0	0	0	0	0	0	0	0	0	0	0	0	0	0	0	8	1	0	0	0	11.1111	synonymous_variant	LOW	protein_coding	Pro17Pro
Rv3897c	4383344	G	0	0	0	0	0	0	A	0	0	0	0	0	0	0	0	0	0	0	0	0	0	0	0	0	0	0	0	0	0	0	0	0	0	0	0	0	8	1	0	0	0	11.1111	synonymous_variant	LOW	protein_coding	Pro99Pro
Rv1272c	1421415	G	0	0	0	0	0	0	0	0	0	A	A	A	A	A	A	A	A	0	0	0	0	0	0	0	0	0	0	0	0	0	0	0	0	0	0	0	8	8	0	0	100	0	synonymous_variant	LOW	protein_coding	Phe297Phe
lprQ	572924	C	0	0	0	0	0	0	0	0	0	0	0	T	T	0	0	0	0	0	0	0	0	0	0	0	0	0	0	0	0	0	0	0	0	0	0	0	8	2	0	0	25	0	synonymous_variant	LOW	protein_coding	Asp405Asp
Rv1723	1949839	C	0	0	0	0	0	0	0	0	0	0	0	T	T	0	0	0	0	0	0	0	0	0	0	0	0	0	0	0	0	0	0	0	0	0	0	0	8	2	0	0	25	0	synonymous_variant	LOW	protein_coding	Asp166Asp
secA1	3620022	G	0	0	0	0	0	0	0	0	0	0	0	A	A	0	0	0	0	0	0	0	0	0	0	0	0	0	0	0	0	0	0	0	0	0	0	0	8	2	0	0	25	0	synonymous_variant	LOW	protein_coding	Asn170Asn
PE_PGRS49	3737863	G	0	A	0	A	0	0	0	0	0	0	0	0	0	0	0	0	0	0	0	0	0	0	0	0	0	0	0	0	0	0	0	0	0	0	0	0	8	2	0	0	0	22.2222	synonymous_variant	LOW	protein_coding	Gly192Gly
pks5	1723127	G	0	0	0	0	0	0	0	0	0	0	0	0	0	0	0	0	A	0	0	0	0	0	0	0	0	0	0	0	0	0	0	0	0	0	0	0	8	1	0	0	12.5	0	synonymous_variant	LOW	protein_coding	Phe1761Phe
frdA	1758487	C	0	0	0	0	0	0	0	0	0	0	0	0	0	T	0	0	0	0	0	0	0	0	0	0	0	0	0	0	0	0	0	0	0	0	0	0	8	1	0	0	12.5	0	synonymous_variant	LOW	protein_coding	Gly269Gly
Rv1972	2217080	C	0	0	0	0	0	0	0	0	0	T	0	0	0	0	0	0	0	0	0	0	0	0	0	0	0	0	0	0	0	0	0	0	0	0	0	0	8	1	0	0	12.5	0	synonymous_variant	LOW	protein_coding	Asp163Asp
Rv2028c	2274932	G	0	0	0	0	0	0	0	0	0	0	A	0	0	0	0	0	0	0	0	0	0	0	0	0	0	0	0	0	0	0	0	0	0	0	0	0	8	1	0	0	12.5	0	synonymous_variant	LOW	protein_coding	Asp159Asp
ppsC	3256776	C	0	0	0	0	0	0	0	0	0	0	0	0	0	0	0	0	T	0	0	0	0	0	0	0	0	0	0	0	0	0	0	0	0	0	0	0	8	1	0	0	12.5	0	synonymous_variant	LOW	protein_coding	Phe364Phe
pmmA	3637513	G	0	0	0	0	0	0	0	0	0	0	0	0	0	0	0	0	A	0	0	0	0	0	0	0	0	0	0	0	0	0	0	0	0	0	0	0	8	1	0	0	12.5	0	synonymous_variant	LOW	protein_coding	Asn399Asn
PPE54	3736357	G	0	0	0	0	0	0	0	0	0	A	0	0	0	0	0	0	0	0	0	0	0	0	0	0	0	0	0	0	0	0	0	0	0	0	0	0	8	1	0	0	12.5	0	synonymous_variant	LOW	protein_coding	Asn193Asn
lpqI	287494	C	0	0	0	0	0	0	0	T	0	0	0	0	0	0	0	0	0	0	0	0	0	0	0	0	0	0	0	0	0	0	0	0	0	0	0	0	8	1	0	0	0	11.1111	synonymous_variant	LOW	protein_coding	Asp103Asp
Rv1913	2159688	C	0	0	0	0	0	0	0	0	T	0	0	0	0	0	0	0	0	0	0	0	0	0	0	0	0	0	0	0	0	0	0	0	0	0	0	0	8	1	0	0	0	11.1111	synonymous_variant	LOW	protein_coding	Asp166Asp
PPE60	3895055	G	0	0	0	0	0	0	0	0	0	0	0	0	0	0	0	0	0	0	0	0	0	0	0	0	0	0	0	0	0	0	0	0	0	0	0	0	8	9	0	0	0	0	synonymous_variant	LOW	protein_coding	Gln210Gln
pks6	487986	G	0	A	0	A	0	0	0	0	0	0	0	0	0	0	0	0	0	0	0	0	0	0	0	0	0	0	0	0	0	0	0	0	0	0	0	0	8	2	0	0	0	22.2222	synonymous_variant	LOW	protein_coding	Gln752Gln
TB15.3	1842768	G	0	0	0	0	0	0	0	0	0	0	A	0	0	0	0	0	0	0	0	0	0	0	0	0	0	0	0	0	0	0	0	0	0	0	0	0	8	1	0	0	12.5	0	synonymous_variant	LOW	protein_coding	Lys106Lys
mmpL1	480397	G	0	0	0	0	0	A	0	0	0	0	0	0	0	0	0	0	0	0	0	0	0	0	0	0	0	0	0	0	0	0	0	0	0	0	0	0	8	1	0	0	0	11.1111	synonymous_variant	LOW	protein_coding	Arg945Arg
glpX	1227611	C	0	0	0	0	0	0	0	0	0	T	T	T	T	T	T	T	T	0	0	0	0	0	0	0	0	0	0	0	0	0	0	0	0	0	0	0	8	8	0	0	100	0	synonymous_variant	LOW	protein_coding	Val358Val
pks5	1723055	G	0	0	0	0	0	0	0	0	0	A	A	A	A	A	A	A	A	0	0	0	0	0	0	0	0	0	0	0	0	0	0	0	0	0	0	0	8	8	0	0	100	0	synonymous_variant	LOW	protein_coding	Ala1785Ala
Rv1949c	2199099	G	0	0	0	0	0	0	0	0	0	A	A	A	A	A	A	A	A	0	0	0	0	0	0	0	0	0	0	0	0	0	0	0	0	0	0	0	8	8	0	0	100	0	synonymous_variant	LOW	protein_coding	Ile312Ile
Rv3910	4398072	G	0	0	0	0	0	0	0	0	0	0	0	A	A	A	0	0	A	0	0	0	0	0	0	0	0	0	0	0	0	0	0	0	0	0	0	0	8	4	0	0	50	0	synonymous_variant	LOW	protein_coding	Leu492Leu
Rv0370c	447570	C	0	0	0	0	0	0	0	0	0	0	0	0	0	0	0	0	0	0	0	0	0	0	0	0	0	A	0	0	A	0	A	0	0	0	A	0	8	4	36.3636	0	0	0	synonymous_variant	LOW	protein_coding	Val158Val
PPE3	340863	C	0	0	0	0	0	0	0	0	0	0	0	T	T	0	0	0	0	0	0	0	0	0	0	0	0	0	0	0	0	0	0	0	0	0	0	0	8	2	0	0	25	0	synonymous_variant	LOW	protein_coding	Thr500Thr
Rv0787	882365	C	0	0	0	0	0	0	0	0	0	0	0	T	T	0	0	0	0	0	0	0	0	0	0	0	0	0	0	0	0	0	0	0	0	0	0	0	8	2	0	0	25	0	synonymous_variant	LOW	protein_coding	Leu303Leu
Rv0083	90993	C	0	0	0	0	0	T	T	0	0	0	0	0	0	0	0	0	0	0	0	0	0	0	0	0	0	0	0	0	0	0	0	0	0	0	0	0	8	2	0	0	0	22.2222	synonymous_variant	LOW	protein_coding	Ala198Ala
Rv0906	1009735	C	0	T	0	T	0	0	0	0	0	0	0	0	0	0	0	0	0	0	0	0	0	0	0	0	0	0	0	0	0	0	0	0	0	0	0	0	8	2	0	0	0	22.2222	synonymous_variant	LOW	protein_coding	Thr264Thr
vapC33	1384609	G	0	0	0	0	0	A	A	0	0	0	0	0	0	0	0	0	0	0	0	0	0	0	0	0	0	0	0	0	0	0	0	0	0	0	0	0	8	2	0	0	0	22.2222	synonymous_variant	LOW	protein_coding	Ala25Ala
ctpG	2236350	C	0	T	0	T	0	0	0	0	0	0	0	0	0	0	0	0	0	0	0	0	0	0	0	0	0	0	0	0	0	0	0	0	0	0	0	0	8	2	0	0	0	22.2222	synonymous_variant	LOW	protein_coding	Ser319Ser
pimB	2450248	G	0	A	0	A	0	0	0	0	0	0	0	0	0	0	0	0	0	0	0	0	0	0	0	0	0	0	0	0	0	0	0	0	0	0	0	0	8	2	0	0	0	22.2222	synonymous_variant	LOW	protein_coding	Ser301Ser
Rv2305	2575995	C	0	T	0	T	0	0	0	0	0	0	0	0	0	0	0	0	0	0	0	0	0	0	0	0	0	0	0	0	0	0	0	0	0	0	0	0	8	2	0	0	0	22.2222	synonymous_variant	LOW	protein_coding	Leu63Leu
PPE53	3528545	G	0	A	0	A	0	0	0	0	0	0	0	0	0	0	0	0	0	0	0	0	0	0	0	0	0	0	0	0	0	0	0	0	0	0	0	0	8	2	0	0	0	22.2222	synonymous_variant	LOW	protein_coding	Leu207Leu
Rv0615	710386	C	0	0	0	0	0	0	0	0	0	0	0	0	0	0	0	0	0	0	0	0	0	0	T	0	0	0	0	0	0	0	0	0	0	0	0	0	8	1	0	12.5	0	0	synonymous_variant	LOW	protein_coding	Leu14Leu
Rv0826	919996	C	0	0	0	0	0	0	0	0	0	0	0	0	0	0	T	0	0	0	0	0	0	0	0	0	0	0	0	0	0	0	0	0	0	0	0	0	8	1	0	0	12.5	0	synonymous_variant	LOW	protein_coding	Val121Val
pra	1203822	C	0	0	0	0	0	0	0	0	0	0	0	0	0	0	0	0	T	0	0	0	0	0	0	0	0	0	0	0	0	0	0	0	0	0	0	0	8	1	0	0	12.5	0	synonymous_variant	LOW	protein_coding	Thr170Thr
PE_PGRS22	1216924	C	0	0	0	0	0	0	0	0	0	0	0	0	0	T	0	0	0	0	0	0	0	0	0	0	0	0	0	0	0	0	0	0	0	0	0	0	8	1	0	0	12.5	0	synonymous_variant	LOW	protein_coding	Thr152Thr
tpi	1616328	G	0	0	0	0	0	0	0	0	0	0	0	0	0	0	0	0	A	0	0	0	0	0	0	0	0	0	0	0	0	0	0	0	0	0	0	0	8	1	0	0	12.5	0	synonymous_variant	LOW	protein_coding	Ala255Ala
pykA	1817565	C	0	0	0	0	0	0	0	0	0	0	0	0	0	0	0	0	0	T	0	0	0	0	0	0	0	0	0	0	0	0	0	0	0	0	0	0	8	1	0	12.5	0	0	synonymous_variant	LOW	protein_coding	Thr459Thr
parE1	2203762	C	0	0	0	0	0	0	0	0	0	0	0	0	0	0	0	0	T	0	0	0	0	0	0	0	0	0	0	0	0	0	0	0	0	0	0	0	8	1	0	0	12.5	0	synonymous_variant	LOW	protein_coding	Leu72Leu
ansP1	2389899	G	0	0	0	0	0	0	0	0	0	0	A	0	0	0	0	0	0	0	0	0	0	0	0	0	0	0	0	0	0	0	0	0	0	0	0	0	8	1	0	0	12.5	0	synonymous_variant	LOW	protein_coding	Leu428Leu
cysW	2695167	G	0	0	0	0	0	0	0	0	0	0	0	0	0	A	0	0	0	0	0	0	0	0	0	0	0	0	0	0	0	0	0	0	0	0	0	0	8	1	0	0	12.5	0	synonymous_variant	LOW	protein_coding	Ile211Ile
gdh	2778678	G	0	0	0	0	0	0	0	0	0	0	0	0	0	0	0	A	0	0	0	0	0	0	0	0	0	0	0	0	0	0	0	0	0	0	0	0	8	1	0	0	12.5	0	synonymous_variant	LOW	protein_coding	Ser1195Ser
Rv2646	2970688	G	0	0	0	0	0	0	0	0	0	0	0	0	0	0	A	0	0	0	0	0	0	0	0	0	0	0	0	0	0	0	0	0	0	0	0	0	8	1	0	0	12.5	0	synonymous_variant	LOW	protein_coding	Val46Val
Rv2954c	3307200	C	0	0	0	0	0	0	0	0	0	0	0	0	0	T	0	0	0	0	0	0	0	0	0	0	0	0	0	0	0	0	0	0	0	0	0	0	8	1	0	0	12.5	0	synonymous_variant	LOW	protein_coding	Val64Val
atsB	3683738	G	0	0	0	0	0	0	0	0	0	0	A	0	0	0	0	0	0	0	0	0	0	0	0	0	0	0	0	0	0	0	0	0	0	0	0	0	8	1	0	0	12.5	0	synonymous_variant	LOW	protein_coding	Ala742Ala
guaB3	3829191	G	0	0	0	0	0	0	0	0	0	0	0	0	0	A	0	0	0	0	0	0	0	0	0	0	0	0	0	0	0	0	0	0	0	0	0	0	8	1	0	0	12.5	0	synonymous_variant	LOW	protein_coding	Thr240Thr
Rv3604c	4047049	G	0	0	0	0	0	0	0	0	0	0	0	0	0	0	0	A	0	0	0	0	0	0	0	0	0	0	0	0	0	0	0	0	0	0	0	0	8	1	0	0	12.5	0	synonymous_variant	LOW	protein_coding	Leu150Leu
Rv3683	4125125	C	0	0	0	0	0	0	0	0	0	0	0	0	0	0	T	0	0	0	0	0	0	0	0	0	0	0	0	0	0	0	0	0	0	0	0	0	8	1	0	0	12.5	0	synonymous_variant	LOW	protein_coding	Leu237Leu
Rv0024	29177	G	0	0	0	0	0	0	0	A	0	0	0	0	0	0	0	0	0	0	0	0	0	0	0	0	0	0	0	0	0	0	0	0	0	0	0	0	8	1	0	0	0	11.1111	synonymous_variant	LOW	protein_coding	Val272Val
Rv0145	171749	C	0	0	0	0	0	0	T	0	0	0	0	0	0	0	0	0	0	0	0	0	0	0	0	0	0	0	0	0	0	0	0	0	0	0	0	0	8	1	0	0	0	11.1111	synonymous_variant	LOW	protein_coding	Leu179Leu
PE3	188330	C	T	0	0	0	0	0	0	0	0	0	0	0	0	0	0	0	0	0	0	0	0	0	0	0	0	0	0	0	0	0	0	0	0	0	0	0	8	1	0	0	0	11.1111	synonymous_variant	LOW	protein_coding	Leu170Leu
Rv0180c	211138	C	0	0	0	0	0	0	T	0	0	0	0	0	0	0	0	0	0	0	0	0	0	0	0	0	0	0	0	0	0	0	0	0	0	0	0	0	8	1	0	0	0	11.1111	synonymous_variant	LOW	protein_coding	Val371Val
mmpL11	238656	G	A	0	0	0	0	0	0	0	0	0	0	0	0	0	0	0	0	0	0	0	0	0	0	0	0	0	0	0	0	0	0	0	0	0	0	0	8	1	0	0	0	11.1111	synonymous_variant	LOW	protein_coding	Ser879Ser
desA1	917854	G	0	0	0	0	0	0	0	0	A	0	0	0	0	0	0	0	0	0	0	0	0	0	0	0	0	0	0	0	0	0	0	0	0	0	0	0	8	1	0	0	0	11.1111	synonymous_variant	LOW	protein_coding	Ala299Ala
ksgA	1129394	C	0	0	0	0	0	0	0	0	T	0	0	0	0	0	0	0	0	0	0	0	0	0	0	0	0	0	0	0	0	0	0	0	0	0	0	0	8	1	0	0	0	11.1111	synonymous_variant	LOW	protein_coding	Val81Val
Rv1318c	1479921	G	0	0	0	0	0	A	0	0	0	0	0	0	0	0	0	0	0	0	0	0	0	0	0	0	0	0	0	0	0	0	0	0	0	0	0	0	8	1	0	0	0	11.1111	synonymous_variant	LOW	protein_coding	Leu302Leu
Rv1377c	1550981	C	0	0	0	0	0	0	T	0	0	0	0	0	0	0	0	0	0	0	0	0	0	0	0	0	0	0	0	0	0	0	0	0	0	0	0	0	8	1	0	0	0	11.1111	synonymous_variant	LOW	protein_coding	Ala79Ala
carB	1560160	C	0	0	0	0	0	0	0	T	0	0	0	0	0	0	0	0	0	0	0	0	0	0	0	0	0	0	0	0	0	0	0	0	0	0	0	0	8	1	0	0	0	11.1111	synonymous_variant	LOW	protein_coding	Val1020Val
ribA2	1590705	C	0	0	0	0	0	0	T	0	0	0	0	0	0	0	0	0	0	0	0	0	0	0	0	0	0	0	0	0	0	0	0	0	0	0	0	0	8	1	0	0	0	11.1111	synonymous_variant	LOW	protein_coding	Ser103Ser
bisC	1620685	C	T	0	0	0	0	0	0	0	0	0	0	0	0	0	0	0	0	0	0	0	0	0	0	0	0	0	0	0	0	0	0	0	0	0	0	0	8	1	0	0	0	11.1111	synonymous_variant	LOW	protein_coding	Leu299Leu
Rv1499	1690637	G	A	0	0	0	0	0	0	0	0	0	0	0	0	0	0	0	0	0	0	0	0	0	0	0	0	0	0	0	0	0	0	0	0	0	0	0	8	1	0	0	0	11.1111	synonymous_variant	LOW	protein_coding	Ser77Ser
fadB3	1942727	C	0	0	0	0	0	0	T	0	0	0	0	0	0	0	0	0	0	0	0	0	0	0	0	0	0	0	0	0	0	0	0	0	0	0	0	0	8	1	0	0	0	11.1111	synonymous_variant	LOW	protein_coding	Ala23Ala
Rv2146c	2405885	G	0	0	0	0	0	A	0	0	0	0	0	0	0	0	0	0	0	0	0	0	0	0	0	0	0	0	0	0	0	0	0	0	0	0	0	0	8	1	0	0	0	11.1111	synonymous_variant	LOW	protein_coding	Val24Val
Rv2395	2691307	C	0	0	0	0	0	T	0	0	0	0	0	0	0	0	0	0	0	0	0	0	0	0	0	0	0	0	0	0	0	0	0	0	0	0	0	0	8	1	0	0	0	11.1111	synonymous_variant	LOW	protein_coding	Thr412Thr
cysA1	2694758	G	0	0	0	0	0	0	0	A	0	0	0	0	0	0	0	0	0	0	0	0	0	0	0	0	0	0	0	0	0	0	0	0	0	0	0	0	8	1	0	0	0	11.1111	synonymous_variant	LOW	protein_coding	Thr69Thr
Rv2455c	2755475	C	T	0	0	0	0	0	0	0	0	0	0	0	0	0	0	0	0	0	0	0	0	0	0	0	0	0	0	0	0	0	0	0	0	0	0	0	8	1	0	0	0	11.1111	synonymous_variant	LOW	protein_coding	Val410Val
tig	2765171	G	0	0	0	0	0	0	0	0	A	0	0	0	0	0	0	0	0	0	0	0	0	0	0	0	0	0	0	0	0	0	0	0	0	0	0	0	8	1	0	0	0	11.1111	synonymous_variant	LOW	protein_coding	Leu41Leu
fas	2845559	C	0	0	0	0	0	0	T	0	0	0	0	0	0	0	0	0	0	0	0	0	0	0	0	0	0	0	0	0	0	0	0	0	0	0	0	0	8	1	0	0	0	11.1111	synonymous_variant	LOW	protein_coding	Ala1258Ala
relF	3177602	G	0	0	0	0	0	0	0	0	A	0	0	0	0	0	0	0	0	0	0	0	0	0	0	0	0	0	0	0	0	0	0	0	0	0	0	0	8	1	0	0	0	11.1111	synonymous_variant	LOW	protein_coding	Ser22Ser
Rv2957	3309880	G	0	0	0	0	0	0	A	0	0	0	0	0	0	0	0	0	0	0	0	0	0	0	0	0	0	0	0	0	0	0	0	0	0	0	0	0	8	1	0	0	0	11.1111	synonymous_variant	LOW	protein_coding	Leu137Leu
Rv3224	3600027	C	0	0	0	0	0	0	0	T	0	0	0	0	0	0	0	0	0	0	0	0	0	0	0	0	0	0	0	0	0	0	0	0	0	0	0	0	8	1	0	0	0	11.1111	synonymous_variant	LOW	protein_coding	Ala59Ala
Rv3551	3990528	G	0	0	0	0	0	0	A	0	0	0	0	0	0	0	0	0	0	0	0	0	0	0	0	0	0	0	0	0	0	0	0	0	0	0	0	0	8	1	0	0	0	11.1111	synonymous_variant	LOW	protein_coding	Leu211Leu
vapC48	4140132	C	0	0	0	0	0	0	0	T	0	0	0	0	0	0	0	0	0	0	0	0	0	0	0	0	0	0	0	0	0	0	0	0	0	0	0	0	8	1	0	0	0	11.1111	synonymous_variant	LOW	protein_coding	Leu37Leu
Rv3066	3431112	C	0	0	0	0	0	0	0	0	0	0	0	0	0	0	0	0	0	0	0	0	0	0	0	0	0	G	0	0	G	0	G	0	0	0	G	0	3	4	36.3636	0	0	0	missense_variant	MODERATE	protein_coding	Leu136Val
PPE60	3895146	G	0	0	0	0	0	0	0	0	0	0	0	0	0	0	0	0	0	0	0	0	0	0	0	0	0	0	0	0	0	0	0	0	0	0	0	0	3	1	0	0	0	0	missense_variant	MODERATE	protein_coding	Val241Ile
moxR3	3533173	C	0	0	0	0	0	0	0	0	0	T	0	0	0	0	0	0	0	0	0	0	0	0	0	0	0	0	0	0	0	0	0	0	0	0	0	0	3	1	0	0	12.5	0	missense_variant	MODERATE	protein_coding	Val245Ile
Rv2261c	2534182	C	0	0	0	0	0	0	T	0	0	0	0	0	0	0	0	0	0	0	0	0	0	0	0	0	0	0	0	0	0	0	0	0	0	0	0	0	3	1	0	0	0	11.1111	missense_variant	MODERATE	protein_coding	Val95Ile
rpsD	3879207	C	0	0	0	0	0	0	T	0	0	0	0	0	0	0	0	0	0	0	0	0	0	0	0	0	0	0	0	0	0	0	0	0	0	0	0	0	3	1	0	0	0	11.1111	missense_variant	MODERATE	protein_coding	Val20Ile
Rv3463	3881516	T	C	C	C	C	0	C	C	C	C	C	C	C	C	C	C	C	C	0	0	0	0	0	0	0	0	0	0	0	0	0	0	0	0	0	0	0	2	35	0	0	100	88.8889	missense_variant	MODERATE	protein_coding	Tyr204His
PE_PGRS57	3947754	A	0	0	0	0	0	0	0	0	0	0	0	0	0	0	0	0	0	0	0	0	0	0	0	0	0	0	0	0	0	0	0	0	0	0	0	0	2	1	0	0	0	0	missense_variant	MODERATE	protein_coding	Lys654Arg
Rv0784	878890	C	0	T	0	T	0	0	0	0	0	0	0	0	0	0	0	0	0	0	0	0	0	0	0	0	0	0	0	0	0	0	0	0	0	0	0	0	2	2	0	0	0	22.2222	missense_variant	MODERATE	protein_coding	His85Tyr
narG	1290910	C	0	T	0	T	0	0	0	0	0	0	0	0	0	0	0	0	0	0	0	0	0	0	0	0	0	0	0	0	0	0	0	0	0	0	0	0	2	2	0	0	0	22.2222	missense_variant	MODERATE	protein_coding	His1195Tyr
mmpL2	600076	C	0	0	0	0	0	0	0	T	0	0	0	0	0	0	0	0	0	0	0	0	0	0	0	0	0	0	0	0	0	0	0	0	0	0	0	0	2	1	0	0	0	11.1111	missense_variant	MODERATE	protein_coding	His960Tyr
Rv2668	2985231	C	0	0	0	0	0	0	0	T	0	0	0	0	0	0	0	0	0	0	0	0	0	0	0	0	0	0	0	0	0	0	0	0	0	0	0	0	2	1	0	0	0	11.1111	missense_variant	MODERATE	protein_coding	His167Tyr
PE_PGRS57	3948347	T	0	0	G	0	0	0	0	0	0	0	0	0	0	0	0	0	0	0	0	0	0	0	0	0	0	0	0	0	0	0	0	0	0	0	0	0	1	9	0	0	0	11.1111	missense_variant	MODERATE	protein_coding	Ser852Ala
PPE60	3895181	G	0	0	0	0	0	0	0	0	0	0	0	0	0	0	0	0	0	0	0	0	0	0	0	0	0	0	0	0	0	0	0	0	0	0	0	0	1	8	0	0	0	0	missense_variant	MODERATE	protein_coding	Met252Ile
PPE60	3895185	A	0	0	0	0	0	0	0	0	0	0	0	0	0	0	0	0	0	0	0	0	0	0	0	0	0	0	0	0	0	0	0	0	0	0	0	0	1	8	0	0	0	0	missense_variant	MODERATE	protein_coding	Thr254Ser
Rv1910c	2157166	C	0	0	0	0	0	0	0	0	0	T	T	T	T	T	T	T	T	0	0	0	0	0	0	0	0	0	0	0	0	0	0	0	0	0	0	0	1	8	0	0	100	0	missense_variant	MODERATE	protein_coding	Arg45Gln
Rv1373	1546435	G	0	0	0	0	0	0	0	0	0	0	0	A	A	0	0	0	0	0	0	0	0	0	0	0	0	0	0	0	0	0	0	0	0	0	0	0	1	2	0	0	25	0	missense_variant	MODERATE	protein_coding	Glu142Lys
PE_PGRS57	3947753	A	0	0	0	0	0	0	0	0	0	0	0	0	0	0	0	0	0	0	0	0	0	0	0	0	0	0	0	0	0	0	0	0	0	0	0	0	1	1	0	0	0	0	missense_variant	MODERATE	protein_coding	Lys654Glu
cyp143	2023506	C	T	0	0	0	0	0	0	T	0	0	0	0	0	0	0	0	0	0	0	0	0	0	0	0	0	0	0	0	0	0	0	0	0	0	0	0	1	2	0	0	0	22.2222	missense_variant	MODERATE	protein_coding	Glu375Lys
fas	2848669	C	0	0	0	0	0	0	0	0	0	0	0	0	0	0	0	0	0	0	0	0	0	0	0	0	0	0	T	0	0	0	0	0	0	T	0	0	1	2	18.1818	0	0	0	missense_variant	MODERATE	protein_coding	Val222Met
Rv0079	88553	G	0	0	0	0	0	0	0	0	0	0	0	0	0	0	A	0	0	0	0	0	0	0	0	0	0	0	0	0	0	0	0	0	0	0	0	0	1	1	0	0	12.5	0	missense_variant	MODERATE	protein_coding	Arg117Gln
mmpL3	244588	C	0	0	0	0	0	0	0	0	0	T	0	0	0	0	0	0	0	0	0	0	0	0	0	0	0	0	0	0	0	0	0	0	0	0	0	0	1	1	0	0	12.5	0	missense_variant	MODERATE	protein_coding	Glu911Lys
Rv0918	1024638	G	0	0	0	0	0	0	0	0	0	0	0	0	0	A	0	0	0	0	0	0	0	0	0	0	0	0	0	0	0	0	0	0	0	0	0	0	1	1	0	0	12.5	0	missense_variant	MODERATE	protein_coding	Arg143Gln
bpoB	1246833	C	0	0	0	0	0	0	0	0	0	0	0	0	0	0	T	0	0	0	0	0	0	0	0	0	0	0	0	0	0	0	0	0	0	0	0	0	1	1	0	0	12.5	0	missense_variant	MODERATE	protein_coding	Asp74Asn
embR	1416348	C	0	0	0	0	0	0	0	0	0	0	0	0	0	0	0	T	0	0	0	0	0	0	0	0	0	0	0	0	0	0	0	0	0	0	0	0	1	1	0	0	12.5	0	missense_variant	MODERATE	protein_coding	Asp334Asn
rpe	1584670	G	0	0	0	0	0	0	0	0	0	A	0	0	0	0	0	0	0	0	0	0	0	0	0	0	0	0	0	0	0	0	0	0	0	0	0	0	1	1	0	0	12.5	0	missense_variant	MODERATE	protein_coding	Val58Met
Rv1598c	1799439	C	0	0	0	0	0	0	0	0	0	0	T	0	0	0	0	0	0	0	0	0	0	0	0	0	0	0	0	0	0	0	0	0	0	0	0	0	1	1	0	0	12.5	0	missense_variant	MODERATE	protein_coding	Met15Ile
aglA	2774323	G	0	0	0	0	0	0	0	0	0	0	A	0	0	0	0	0	0	0	0	0	0	0	0	0	0	0	0	0	0	0	0	0	0	0	0	0	1	1	0	0	12.5	0	missense_variant	MODERATE	protein_coding	Val254Met
fdxB	3994098	G	0	0	0	0	0	0	0	0	0	0	A	0	0	0	0	0	0	0	0	0	0	0	0	0	0	0	0	0	0	0	0	0	0	0	0	0	1	1	0	0	12.5	0	missense_variant	MODERATE	protein_coding	Glu472Lys
hycD	92532	G	A	0	0	0	0	0	0	0	0	0	0	0	0	0	0	0	0	0	0	0	0	0	0	0	0	0	0	0	0	0	0	0	0	0	0	0	1	1	0	0	0	11.1111	missense_variant	MODERATE	protein_coding	Val69Met
fadD4	256295	G	0	0	0	0	0	0	A	0	0	0	0	0	0	0	0	0	0	0	0	0	0	0	0	0	0	0	0	0	0	0	0	0	0	0	0	0	1	1	0	0	0	11.1111	missense_variant	MODERATE	protein_coding	Glu78Lys
cyp135B1	659854	G	0	0	0	0	0	0	0	0	A	0	0	0	0	0	0	0	0	0	0	0	0	0	0	0	0	0	0	0	0	0	0	0	0	0	0	0	1	1	0	0	0	11.1111	missense_variant	MODERATE	protein_coding	Met135Ile
Rv1686c	1911543	C	0	0	0	0	0	0	T	0	0	0	0	0	0	0	0	0	0	0	0	0	0	0	0	0	0	0	0	0	0	0	0	0	0	0	0	0	1	1	0	0	0	11.1111	missense_variant	MODERATE	protein_coding	Ser180Asn
fadD9	2919224	G	0	0	0	0	0	0	0	A	0	0	0	0	0	0	0	0	0	0	0	0	0	0	0	0	0	0	0	0	0	0	0	0	0	0	0	0	1	1	0	0	0	11.1111	missense_variant	MODERATE	protein_coding	Glu452Lys
Rv2675c	2991270	C	0	0	0	0	0	0	0	T	0	0	0	0	0	0	0	0	0	0	0	0	0	0	0	0	0	0	0	0	0	0	0	0	0	0	0	0	1	1	0	0	0	11.1111	missense_variant	MODERATE	protein_coding	Glu223Lys
Rv2776c	3083408	C	0	0	0	0	0	0	0	T	0	0	0	0	0	0	0	0	0	0	0	0	0	0	0	0	0	0	0	0	0	0	0	0	0	0	0	0	1	1	0	0	0	11.1111	missense_variant	MODERATE	protein_coding	Arg299Gln
fprA	3474339	G	0	0	0	0	0	A	0	0	0	0	0	0	0	0	0	0	0	0	0	0	0	0	0	0	0	0	0	0	0	0	0	0	0	0	0	0	1	1	0	0	0	11.1111	missense_variant	MODERATE	protein_coding	Met111Ile
embB	4247680	G	0	0	0	0	0	A	0	0	0	0	0	0	0	0	0	0	0	0	0	0	0	0	0	0	0	0	0	0	0	0	0	0	0	0	0	0	1	1	0	0	0	11.1111	missense_variant	MODERATE	protein_coding	Met389Ile
fbiB	3642183	G	0	0	0	0	0	0	0	0	0	0	0	0	0	0	0	0	0	0	0	0	0	0	0	0	0	0	0	0	0	A	0	0	0	0	0	0	1	1	9.09091	0	0	0	missense_variant	MODERATE	protein_coding	Val217Met
PPE60	3895182	G	0	0	0	0	0	0	0	0	0	0	0	0	0	0	0	0	0	0	0	0	0	0	0	0	0	0	0	0	0	0	0	0	0	0	0	0	0	8	0	0	0	0	missense_variant	MODERATE	protein_coding	Gly253Ser
Rv0613c	708269	C	0	0	0	0	0	0	0	0	0	T	T	T	T	T	T	T	T	0	0	0	0	0	0	0	0	0	0	0	0	0	0	0	0	0	0	0	0	8	0	0	100	0	missense_variant	MODERATE	protein_coding	Arg416His
PE_PGRS57	3947771	A	0	0	0	0	0	0	0	0	0	0	0	0	0	0	0	0	0	0	0	0	0	0	0	0	0	0	0	0	0	0	0	0	0	0	0	0	0	2	0	0	0	0	missense_variant	MODERATE	protein_coding	Ser660Gly
PE_PGRS57	3947798	A	0	0	0	0	0	0	0	0	0	0	0	0	0	0	0	0	0	0	0	0	0	0	0	0	0	0	0	0	0	0	0	0	0	0	0	0	0	2	0	0	0	0	missense_variant	MODERATE	protein_coding	Ser669Gly
PE_PGRS57	3947789	A	0	0	0	0	0	0	0	0	0	0	0	0	0	0	0	0	0	0	0	0	0	0	0	0	0	0	0	0	0	0	0	0	0	0	0	0	0	1	0	0	0	0	missense_variant	MODERATE	protein_coding	Ser666Gly
PE_PGRS57	3947822	A	0	0	0	0	0	0	0	0	0	0	0	0	0	0	0	0	0	0	0	0	0	0	0	0	0	0	0	0	0	0	0	0	0	0	0	0	0	1	0	0	0	0	missense_variant	MODERATE	protein_coding	Ser677Gly
Rv3479	3897800	G	0	0	0	0	0	A	A	0	0	0	0	0	0	0	0	0	0	0	0	0	0	0	0	0	0	0	0	0	0	0	0	0	0	0	0	0	0	2	0	0	0	22.2222	missense_variant	MODERATE	protein_coding	Gly661Ser
Rv0699	799818	G	0	0	0	0	0	0	0	0	0	0	A	0	0	0	0	0	0	0	0	0	0	0	0	0	0	0	0	0	0	0	0	0	0	0	0	0	0	1	0	0	12.5	0	missense_variant	MODERATE	protein_coding	Gly64Ser
ompA	1002884	G	0	0	0	0	0	0	0	0	0	0	A	0	0	0	0	0	0	0	0	0	0	0	0	0	0	0	0	0	0	0	0	0	0	0	0	0	0	1	0	0	12.5	0	missense_variant	MODERATE	protein_coding	Gly25Ser
Rv2455c	2756310	C	0	0	0	0	0	0	0	0	0	0	0	0	0	0	0	0	T	0	0	0	0	0	0	0	0	0	0	0	0	0	0	0	0	0	0	0	0	1	0	0	12.5	0	missense_variant	MODERATE	protein_coding	Arg132His
nrdH	3414745	G	0	0	0	0	0	0	0	0	0	0	0	0	0	0	A	0	0	0	0	0	0	0	0	0	0	0	0	0	0	0	0	0	0	0	0	0	0	1	0	0	12.5	0	missense_variant	MODERATE	protein_coding	Leu72Phe
PPE63	3978602	G	0	0	0	0	0	0	0	0	0	0	0	0	0	0	0	0	A	0	0	0	0	0	0	0	0	0	0	0	0	0	0	0	0	0	0	0	0	1	0	0	12.5	0	missense_variant	MODERATE	protein_coding	Gly182Ser
pknH	1414757	C	0	0	0	0	0	0	0	T	0	0	0	0	0	0	0	0	0	0	0	0	0	0	0	0	0	0	0	0	0	0	0	0	0	0	0	0	0	1	0	0	0	11.1111	missense_variant	MODERATE	protein_coding	Gly362Ser
Rv1738	1965777	G	0	0	0	0	0	0	0	0	A	0	0	0	0	0	0	0	0	0	0	0	0	0	0	0	0	0	0	0	0	0	0	0	0	0	0	0	0	1	0	0	0	11.1111	missense_variant	MODERATE	protein_coding	Gly41Ser
cysG	3154680	C	0	0	0	0	0	0	0	T	0	0	0	0	0	0	0	0	0	0	0	0	0	0	0	0	0	0	0	0	0	0	0	0	0	0	0	0	0	1	0	0	0	11.1111	missense_variant	MODERATE	protein_coding	Gly398Ser
Rv3212	3590342	G	0	0	0	0	0	0	0	0	A	0	0	0	0	0	0	0	0	0	0	0	0	0	0	0	0	0	0	0	0	0	0	0	0	0	0	0	0	1	0	0	0	11.1111	missense_variant	MODERATE	protein_coding	Gly317Ser
PPE60	3895180	T	0	0	0	0	0	0	0	0	0	0	0	0	0	0	0	0	0	0	0	0	0	0	0	0	0	0	0	0	0	0	0	0	0	0	0	0	-1	8	0	0	0	0	missense_variant	MODERATE	protein_coding	Met252Thr
PPE60	3895183	G	0	0	0	0	0	0	0	0	0	0	0	0	0	0	0	0	0	0	0	0	0	0	0	0	0	0	0	0	0	0	0	0	0	0	0	0	-1	8	0	0	0	0	missense_variant	MODERATE	protein_coding	Gly253Asp
gltA2	1000055	C	0	0	0	0	0	0	0	0	0	T	T	T	T	T	T	T	T	0	0	0	0	0	0	0	0	0	0	0	0	0	0	0	0	0	0	0	-1	8	0	0	100	0	missense_variant	MODERATE	protein_coding	Thr195Met
wag22	1991244	C	0	0	0	0	0	0	0	0	0	0	0	T	T	0	0	0	0	0	0	0	0	0	0	0	0	0	0	0	0	0	0	0	0	0	0	0	-1	2	0	0	25	0	missense_variant	MODERATE	protein_coding	Gly445Asp
Rv1906c	2152778	G	0	0	0	0	0	0	0	0	0	0	0	A	A	0	0	0	0	0	0	0	0	0	0	0	0	0	0	0	0	0	0	0	0	0	0	0	-1	2	0	0	25	0	missense_variant	MODERATE	protein_coding	Pro40Ser
PE_PGRS57	3947828	A	0	0	0	0	0	0	0	0	0	0	0	0	0	0	0	0	0	0	0	0	0	0	0	0	0	0	0	0	0	0	0	0	0	0	0	0	-1	1	0	0	0	0	missense_variant	MODERATE	protein_coding	Thr679Ala
serB1	596468	C	0	T	0	T	0	0	0	0	0	0	0	0	0	0	0	0	0	0	0	0	0	0	0	0	0	0	0	0	0	0	0	0	0	0	0	0	-1	2	0	0	0	22.2222	missense_variant	MODERATE	protein_coding	Ala40Thr
mdh	1383396	G	0	0	0	0	0	A	A	0	0	0	0	0	0	0	0	0	0	0	0	0	0	0	0	0	0	0	0	0	0	0	0	0	0	0	0	0	-1	2	0	0	0	22.2222	missense_variant	MODERATE	protein_coding	Ala62Thr
Rv0074	83165	C	0	0	0	0	0	0	0	0	0	0	0	0	0	0	0	0	0	0	0	0	0	0	0	T	0	0	0	0	0	0	0	0	0	0	0	0	-1	1	0	12.5	0	0	missense_variant	MODERATE	protein_coding	Pro140Ser
PE1	178432	C	0	0	0	0	0	0	0	0	0	0	0	0	0	0	T	0	0	0	0	0	0	0	0	0	0	0	0	0	0	0	0	0	0	0	0	0	-1	1	0	0	12.5	0	missense_variant	MODERATE	protein_coding	Gly293Asp
ptbB	181405	T	0	0	0	0	0	0	0	0	0	0	0	0	0	0	0	0	0	0	0	0	0	0	C	0	0	0	0	0	0	0	0	0	0	0	0	0	-1	1	0	12.5	0	0	missense_variant	MODERATE	protein_coding	Asp194Gly
PPE8	434232	C	0	0	0	0	0	0	0	0	0	0	0	0	0	0	0	0	0	0	0	0	0	0	T	0	0	0	0	0	0	0	0	0	0	0	0	0	-1	1	0	12.5	0	0	missense_variant	MODERATE	protein_coding	Ala150Thr
menD	646763	G	0	0	0	0	0	0	0	0	0	0	0	0	0	A	0	0	0	0	0	0	0	0	0	0	0	0	0	0	0	0	0	0	0	0	0	0	-1	1	0	0	12.5	0	missense_variant	MODERATE	protein_coding	Ala156Thr
Rv0786c	881272	C	0	0	0	0	0	0	0	0	0	0	0	0	0	0	0	0	0	0	0	0	T	0	0	0	0	0	0	0	0	0	0	0	0	0	0	0	-1	1	0	12.5	0	0	missense_variant	MODERATE	protein_coding	Ala65Thr
PE22	2367446	G	0	0	0	0	0	0	0	0	0	0	0	0	0	A	0	0	0	0	0	0	0	0	0	0	0	0	0	0	0	0	0	0	0	0	0	0	-1	1	0	0	12.5	0	missense_variant	MODERATE	protein_coding	Ala30Thr
Rv3552	3990969	G	0	0	0	0	0	0	0	0	0	0	0	0	0	0	0	A	0	0	0	0	0	0	0	0	0	0	0	0	0	0	0	0	0	0	0	0	-1	1	0	0	12.5	0	missense_variant	MODERATE	protein_coding	Ala67Thr
Rv0176	207971	G	0	0	0	0	0	0	0	0	A	0	0	0	0	0	0	0	0	0	0	0	0	0	0	0	0	0	0	0	0	0	0	0	0	0	0	0	-1	1	0	0	0	11.1111	missense_variant	MODERATE	protein_coding	Ala174Thr
nrdZ	662960	C	0	0	0	0	0	0	0	T	0	0	0	0	0	0	0	0	0	0	0	0	0	0	0	0	0	0	0	0	0	0	0	0	0	0	0	0	-1	1	0	0	0	11.1111	missense_variant	MODERATE	protein_coding	Pro556Ser
PE_PGRS20	1191472	C	0	0	0	0	0	0	T	0	0	0	0	0	0	0	0	0	0	0	0	0	0	0	0	0	0	0	0	0	0	0	0	0	0	0	0	0	-1	1	0	0	0	11.1111	missense_variant	MODERATE	protein_coding	Gly226Asp
PPE16	1263593	G	0	0	0	0	0	0	0	A	0	0	0	0	0	0	0	0	0	0	0	0	0	0	0	0	0	0	0	0	0	0	0	0	0	0	0	0	-1	1	0	0	0	11.1111	missense_variant	MODERATE	protein_coding	Thr179Met
Rv1151c	1279581	C	T	0	0	0	0	0	0	0	0	0	0	0	0	0	0	0	0	0	0	0	0	0	0	0	0	0	0	0	0	0	0	0	0	0	0	0	-1	1	0	0	0	11.1111	missense_variant	MODERATE	protein_coding	Ala13Thr
Rv1374c	1547269	C	0	0	0	0	0	0	0	T	0	0	0	0	0	0	0	0	0	0	0	0	0	0	0	0	0	0	0	0	0	0	0	0	0	0	0	0	-1	1	0	0	0	11.1111	missense_variant	MODERATE	protein_coding	Ala88Thr
Rv1592c	1793653	G	0	0	0	0	0	0	A	0	0	0	0	0	0	0	0	0	0	0	0	0	0	0	0	0	0	0	0	0	0	0	0	0	0	0	0	0	-1	1	0	0	0	11.1111	missense_variant	MODERATE	protein_coding	Pro30Ser
ctaC	2464703	G	A	0	0	0	0	0	0	0	0	0	0	0	0	0	0	0	0	0	0	0	0	0	0	0	0	0	0	0	0	0	0	0	0	0	0	0	-1	1	0	0	0	11.1111	missense_variant	MODERATE	protein_coding	Pro17Ser
aprB	2692566	C	T	0	0	0	0	0	0	0	0	0	0	0	0	0	0	0	0	0	0	0	0	0	0	0	0	0	0	0	0	0	0	0	0	0	0	0	-1	1	0	0	0	11.1111	missense_variant	MODERATE	protein_coding	Pro6Ser
fadE29	3982126	G	A	0	0	0	0	0	0	0	0	0	0	0	0	0	0	0	0	0	0	0	0	0	0	0	0	0	0	0	0	0	0	0	0	0	0	0	-1	1	0	0	0	11.1111	missense_variant	MODERATE	protein_coding	Pro339Ser
hisI	1805990	C	A	A	A	A	0	A	A	A	A	A	A	A	A	A	A	A	A	A	A	A	A	A	A	A	A	0	A	0	0	0	0	0	0	A	0	0	-2	50	18.1818	100	100	88.8889	missense_variant	MODERATE	protein_coding	Pro113His
Rv2824c	3132585	C	G	G	G	G	0	G	G	G	G	G	G	G	G	G	G	G	G	0	0	0	0	0	0	0	0	0	0	0	0	0	0	0	0	0	0	0	-2	35	0	0	100	88.8889	missense_variant	MODERATE	protein_coding	Gly44Arg
PPE60	3895170	A	0	0	0	0	0	0	0	0	0	0	0	0	0	0	0	0	0	0	0	0	0	0	0	0	0	0	0	0	0	0	0	0	0	0	0	0	-2	8	0	0	0	0	missense_variant	MODERATE	protein_coding	Met249Val
PE_PGRS54	3935494	C	0	0	0	0	0	0	0	0	0	A	0	0	0	0	0	0	0	0	0	0	0	0	0	0	0	0	0	0	0	0	0	0	0	0	0	0	-2	2	0	0	12.5	0	missense_variant	MODERATE	protein_coding	Ala1497Asp
Rv1459c	1645861	G	0	0	0	0	0	0	0	0	0	0	0	A	A	0	0	0	0	0	0	0	0	0	0	0	0	0	0	0	0	0	0	0	0	0	0	0	-2	2	0	0	25	0	missense_variant	MODERATE	protein_coding	Ala93Val
ureC	2098529	C	0	0	0	0	0	0	0	0	0	0	0	T	T	0	0	0	0	0	0	0	0	0	0	0	0	0	0	0	0	0	0	0	0	0	0	0	-2	2	0	0	25	0	missense_variant	MODERATE	protein_coding	Ser190Leu
PE_PGRS57	3947816	A	0	0	0	0	0	0	0	0	0	0	0	0	0	0	0	0	0	0	0	0	0	0	0	0	0	0	0	0	0	0	0	0	0	0	0	0	-2	1	0	0	0	0	missense_variant	MODERATE	protein_coding	Arg675Gly
cysD	1437982	C	0	0	0	0	0	T	T	0	0	0	0	0	0	0	0	0	0	0	0	0	0	0	0	0	0	0	0	0	0	0	0	0	0	0	0	0	-2	2	0	0	0	22.2222	missense_variant	MODERATE	protein_coding	Thr25Ile
Rv3050c	3411275	G	0	A	0	A	0	0	0	0	0	0	0	0	0	0	0	0	0	0	0	0	0	0	0	0	0	0	0	0	0	0	0	0	0	0	0	0	-2	2	0	0	0	22.2222	missense_variant	MODERATE	protein_coding	Ala228Val
pks2	4298206	G	0	0	0	0	0	A	A	0	0	0	0	0	0	0	0	0	0	0	0	0	0	0	0	0	0	0	0	0	0	0	0	0	0	0	0	0	-2	2	0	0	0	22.2222	missense_variant	MODERATE	protein_coding	Ala467Val
Rv0203	241521	C	0	0	0	0	0	0	0	0	0	0	0	0	0	T	0	0	0	0	0	0	0	0	0	0	0	0	0	0	0	0	0	0	0	0	0	0	-2	1	0	0	12.5	0	missense_variant	MODERATE	protein_coding	Thr3Ile
lprL	692043	C	0	0	0	0	0	0	0	0	0	T	0	0	0	0	0	0	0	0	0	0	0	0	0	0	0	0	0	0	0	0	0	0	0	0	0	0	-2	1	0	0	12.5	0	missense_variant	MODERATE	protein_coding	Ala7Val
ctpE	1012929	C	0	0	0	0	0	0	0	0	0	T	0	0	0	0	0	0	0	0	0	0	0	0	0	0	0	0	0	0	0	0	0	0	0	0	0	0	-2	1	0	0	12.5	0	missense_variant	MODERATE	protein_coding	Ala400Val
Rv1459c	1645414	G	0	0	0	0	0	0	0	0	0	0	0	0	0	0	0	0	A	0	0	0	0	0	0	0	0	0	0	0	0	0	0	0	0	0	0	0	-2	1	0	0	12.5	0	missense_variant	MODERATE	protein_coding	Ala242Val
Rv2087	2344204	G	0	0	0	0	0	0	0	0	0	0	0	0	0	0	A	0	0	0	0	0	0	0	0	0	0	0	0	0	0	0	0	0	0	0	0	0	-2	1	0	0	12.5	0	missense_variant	MODERATE	protein_coding	Gly71Arg
Rv2477c	2783207	G	0	0	0	0	0	0	0	0	0	0	0	0	0	0	0	0	A	0	0	0	0	0	0	0	0	0	0	0	0	0	0	0	0	0	0	0	-2	1	0	0	12.5	0	missense_variant	MODERATE	protein_coding	Ala279Val
phyA	3814197	C	0	0	0	0	0	0	0	0	0	0	0	0	0	0	T	0	0	0	0	0	0	0	0	0	0	0	0	0	0	0	0	0	0	0	0	0	-2	1	0	0	12.5	0	missense_variant	MODERATE	protein_coding	Gly268Arg
pknA	17759	G	0	0	0	0	0	A	0	0	0	0	0	0	0	0	0	0	0	0	0	0	0	0	0	0	0	0	0	0	0	0	0	0	0	0	0	0	-2	1	0	0	0	11.1111	missense_variant	MODERATE	protein_coding	Ser335Phe
Rv0479c	568225	G	0	0	0	0	0	0	0	A	0	0	0	0	0	0	0	0	0	0	0	0	0	0	0	0	0	0	0	0	0	0	0	0	0	0	0	0	-2	1	0	0	0	11.1111	missense_variant	MODERATE	protein_coding	Thr248Ile
Rv1066	1188077	C	0	0	0	0	0	0	T	0	0	0	0	0	0	0	0	0	0	0	0	0	0	0	0	0	0	0	0	0	0	0	0	0	0	0	0	0	-2	1	0	0	0	11.1111	missense_variant	MODERATE	protein_coding	Ala27Val
lysX	1850678	G	0	0	0	0	0	A	0	0	0	0	0	0	0	0	0	0	0	0	0	0	0	0	0	0	0	0	0	0	0	0	0	0	0	0	0	0	-2	1	0	0	0	11.1111	missense_variant	MODERATE	protein_coding	Ala453Val
Rv1728c	1954508	C	0	0	0	0	0	0	0	G	0	0	0	0	0	0	0	0	0	0	0	0	0	0	0	0	0	0	0	0	0	0	0	0	0	0	0	0	-2	1	0	0	0	11.1111	missense_variant	MODERATE	protein_coding	Gly43Arg
Rv1936	2188351	G	0	0	0	0	0	0	0	0	A	0	0	0	0	0	0	0	0	0	0	0	0	0	0	0	0	0	0	0	0	0	0	0	0	0	0	0	-2	1	0	0	0	11.1111	missense_variant	MODERATE	protein_coding	Gly323Glu
Rv2059	2315654	G	0	0	0	0	0	A	0	0	0	0	0	0	0	0	0	0	0	0	0	0	0	0	0	0	0	0	0	0	0	0	0	0	0	0	0	0	-2	1	0	0	0	11.1111	missense_variant	MODERATE	protein_coding	Gly161Arg
Rv2531c	2855374	G	A	0	0	0	0	0	0	0	0	0	0	0	0	0	0	0	0	0	0	0	0	0	0	0	0	0	0	0	0	0	0	0	0	0	0	0	-2	1	0	0	0	11.1111	missense_variant	MODERATE	protein_coding	Ala803Val
Rv3202c	3579051	C	0	0	0	0	0	0	0	0	T	0	0	0	0	0	0	0	0	0	0	0	0	0	0	0	0	0	0	0	0	0	0	0	0	0	0	0	-2	1	0	0	0	11.1111	missense_variant	MODERATE	protein_coding	Gly384Arg
vapC47	3826618	C	T	0	0	0	0	0	0	0	0	0	0	0	0	0	0	0	0	0	0	0	0	0	0	0	0	0	0	0	0	0	0	0	0	0	0	0	-2	1	0	0	0	11.1111	missense_variant	MODERATE	protein_coding	Thr24Ile
eccD4	3869229	C	0	0	0	0	0	T	0	0	0	0	0	0	0	0	0	0	0	0	0	0	0	0	0	0	0	0	0	0	0	0	0	0	0	0	0	0	-2	1	0	0	0	11.1111	missense_variant	MODERATE	protein_coding	Ala293Val
Rv2456c	2757426	C	0	0	0	0	0	0	0	0	0	0	0	0	0	0	0	0	0	0	0	0	0	0	0	0	0	0	0	0	0	T	0	0	0	0	0	0	-2	1	9.09091	0	0	0	missense_variant	MODERATE	protein_coding	Gly256Glu
PE_PGRS57	3948404	T	0	0	0	0	G	0	0	0	0	G	0	0	0	0	0	0	0	0	G	G	G	0	G	G	0	0	0	G	0	G	0	0	0	G	0	0	-3	22	27.2727	62.5	12.5	11.1111	missense_variant	MODERATE	protein_coding	Cys871Gly
PE_PGRS57	3948362	T	0	0	0	0	G	0	0	0	0	G	0	0	0	0	0	0	0	0	0	0	0	0	G	0	0	0	0	0	0	0	0	0	0	0	0	0	-3	13	0	12.5	12.5	11.1111	missense_variant	MODERATE	protein_coding	Cys857Gly
Rv1120c	1243420	G	0	0	0	0	0	0	0	0	0	A	A	A	A	A	A	A	A	0	0	0	0	0	0	0	0	0	0	0	0	0	0	0	0	0	0	0	-3	8	0	0	100	0	missense_variant	MODERATE	protein_coding	Arg29Cys
Rv1264	1412623	C	0	T	0	T	0	0	0	0	0	0	0	0	0	0	0	0	0	0	0	0	0	0	0	0	0	0	0	0	0	0	0	0	0	0	0	0	-3	2	0	0	0	22.2222	missense_variant	MODERATE	protein_coding	Arg244Trp
gadB	3851325	G	0	A	0	A	0	0	0	0	0	0	0	0	0	0	0	0	0	0	0	0	0	0	0	0	0	0	0	0	0	0	0	0	0	0	0	0	-3	2	0	0	0	22.2222	missense_variant	MODERATE	protein_coding	Arg144Trp
papA2	4284885	G	0	A	0	A	0	0	0	0	0	0	0	0	0	0	0	0	0	0	0	0	0	0	0	0	0	0	0	0	0	0	0	0	0	0	0	0	-3	2	0	0	0	22.2222	missense_variant	MODERATE	protein_coding	Pro314Leu
Rv0525	616512	C	0	0	0	0	0	0	0	0	0	0	0	0	0	T	0	0	0	0	0	0	0	0	0	0	0	0	0	0	0	0	0	0	0	0	0	0	-3	1	0	0	12.5	0	missense_variant	MODERATE	protein_coding	Pro97Leu
PE_PGRS34	2088317	G	0	0	0	0	0	0	0	0	0	0	0	0	0	0	A	0	0	0	0	0	0	0	0	0	0	0	0	0	0	0	0	0	0	0	0	0	-3	1	0	0	12.5	0	missense_variant	MODERATE	protein_coding	Pro401Leu
Rv2186c	2447640	G	0	0	0	0	0	0	0	0	0	0	0	0	0	0	0	A	0	0	0	0	0	0	0	0	0	0	0	0	0	0	0	0	0	0	0	0	-3	1	0	0	12.5	0	missense_variant	MODERATE	protein_coding	Arg119Trp
cobT	2472467	C	0	0	0	0	0	0	0	0	0	0	0	0	0	0	T	0	0	0	0	0	0	0	0	0	0	0	0	0	0	0	0	0	0	0	0	0	-3	1	0	0	12.5	0	missense_variant	MODERATE	protein_coding	Arg353Trp
aceE	2514658	C	0	0	0	0	0	0	0	0	0	T	0	0	0	0	0	0	0	0	0	0	0	0	0	0	0	0	0	0	0	0	0	0	0	0	0	0	-3	1	0	0	12.5	0	missense_variant	MODERATE	protein_coding	Pro707Leu
lppX	3290997	G	0	0	0	0	0	0	0	0	0	0	0	0	0	0	0	0	A	0	0	0	0	0	0	0	0	0	0	0	0	0	0	0	0	0	0	0	-3	1	0	0	12.5	0	missense_variant	MODERATE	protein_coding	Pro110Leu
pcnA	4391636	G	0	0	0	0	0	0	0	0	0	0	A	0	0	0	0	0	0	0	0	0	0	0	0	0	0	0	0	0	0	0	0	0	0	0	0	0	-3	1	0	0	12.5	0	missense_variant	MODERATE	protein_coding	Arg480Cys
Rv0111	135343	C	T	0	0	0	0	0	0	0	0	0	0	0	0	0	0	0	0	0	0	0	0	0	0	0	0	0	0	0	0	0	0	0	0	0	0	0	-3	1	0	0	0	11.1111	missense_variant	MODERATE	protein_coding	Pro465Leu
Rv0143c	168796	G	A	0	0	0	0	0	0	0	0	0	0	0	0	0	0	0	0	0	0	0	0	0	0	0	0	0	0	0	0	0	0	0	0	0	0	0	-3	1	0	0	0	11.1111	missense_variant	MODERATE	protein_coding	Arg463Cys
mmpL11	241106	G	0	0	0	0	0	0	0	A	0	0	0	0	0	0	0	0	0	0	0	0	0	0	0	0	0	0	0	0	0	0	0	0	0	0	0	0	-3	1	0	0	0	11.1111	missense_variant	MODERATE	protein_coding	Arg63Trp
Rv2481c	2786883	G	A	0	0	0	0	0	0	0	0	0	0	0	0	0	0	0	0	0	0	0	0	0	0	0	0	0	0	0	0	0	0	0	0	0	0	0	-3	1	0	0	0	11.1111	missense_variant	MODERATE	protein_coding	Arg6Cys
hsdM	3068721	G	0	0	0	0	0	0	0	0	A	0	0	0	0	0	0	0	0	0	0	0	0	0	0	0	0	0	0	0	0	0	0	0	0	0	0	0	-3	1	0	0	0	11.1111	missense_variant	MODERATE	protein_coding	Arg455Cys
PPE47	3379726	C	0	0	0	0	0	0	0	0	0	0	0	0	0	0	0	0	0	0	0	0	0	0	0	0	0	0	0	0	0	0	0	0	0	0	0	0		8	0	0	0	0	non_coding_transcript_variant	MODIFIER	pseudogene
PPE47	3379730	G	0	0	0	0	0	0	0	0	0	0	0	0	0	0	0	0	0	0	0	0	0	0	0	0	0	0	0	0	0	0	0	0	0	0	0	0		8	0	0	0	0	non_coding_transcript_variant	MODIFIER	pseudogene
pstS2-pstB	1041158	G	0	0	0	0	0	0	0	0	0	0	0	A	A	0	0	0	0	0	0	0	0	0	0	0	0	0	0	0	0	0	0	0	0	0	0	0		2	0	0	25	0	intergenic_region	MODIFIER	0
lgt-Rv1615	1814722	C	0	0	0	0	0	0	0	0	0	0	0	T	T	0	0	0	0	0	0	0	0	0	0	0	0	0	0	0	0	0	0	0	0	0	0	0		2	0	0	25	0	intergenic_region	MODIFIER	0
Rv0459-Rv0460	551709	C	0	T	0	T	0	0	0	0	0	0	0	0	0	0	0	0	0	0	0	0	0	0	0	0	0	0	0	0	0	0	0	0	0	0	0	0		2	0	0	0	22.2222	intergenic_region	MODIFIER	0
rho-rpmE	1455130	C	0	T	0	T	0	0	0	0	0	0	0	0	0	0	0	0	0	0	0	0	0	0	0	0	0	0	0	0	0	0	0	0	0	0	0	0		2	0	0	0	22.2222	intergenic_region	MODIFIER	0
rpsB-Rv2891	3200078	G	0	A	0	A	0	0	0	0	0	0	0	0	0	0	0	0	0	0	0	0	0	0	0	0	0	0	0	0	0	0	0	0	0	0	0	0		2	0	0	0	22.2222	intergenic_region	MODIFIER	0
Rv0756c-phoP	851545	A	0	0	0	0	0	0	0	0	0	0	0	0	0	0	0	0	0	0	0	0	0	0	0	0	0	0	0	0	0	0	0	G	G	0	0	0		2	18.1818	0	0	0	intergenic_region	MODIFIER	0
Rv1060-Rv1061	1184009	G	0	0	0	0	0	0	0	0	0	0	0	0	0	0	0	0	0	0	0	0	0	0	0	0	0	0	0	T	0	0	0	0	0	0	0	T		2	18.1818	0	0	0	intergenic_region	MODIFIER	0
Rv0236A-lpqI	287076	G	0	0	0	0	0	0	0	0	0	0	0	0	0	0	0	A	0	0	0	0	0	0	0	0	0	0	0	0	0	0	0	0	0	0	0	0		1	0	0	12.5	0	intergenic_region	MODIFIER	0
vapB25	333205	C	0	0	0	0	0	0	0	0	0	T	0	0	0	0	0	0	0	0	0	0	0	0	0	0	0	0	0	0	0	0	0	0	0	0	0	0		1	0	0	12.5	0	non_coding_transcript_variant	MODIFIER	pseudogene
Rv0740-Rv0741	832409	G	0	0	0	0	0	0	0	0	0	0	0	0	0	0	A	0	0	0	0	0	0	0	0	0	0	0	0	0	0	0	0	0	0	0	0	0		1	0	0	12.5	0	intergenic_region	MODIFIER	0
kdpA	1153052	G	0	0	0	0	0	0	0	0	0	0	A	0	0	0	0	0	0	0	0	0	0	0	0	0	0	0	0	0	0	0	0	0	0	0	0	0		1	0	0	12.5	0	stop_gained	HIGH	protein_coding	Trp347*
rrl-rrf	1476849	C	0	0	0	0	0	0	0	0	0	0	0	0	0	0	T	0	0	0	0	0	0	0	0	0	0	0	0	0	0	0	0	0	0	0	0	0		1	0	0	12.5	0	intergenic_region	MODIFIER	0
Rv2407-PE24	2705927	C	0	0	0	0	0	0	0	0	0	0	0	0	0	0	T	0	0	0	0	0	0	0	0	0	0	0	0	0	0	0	0	0	0	0	0	0		1	0	0	12.5	0	intergenic_region	MODIFIER	0
yajC	2916121	G	0	0	0	0	0	0	0	0	0	0	0	0	0	A	0	0	0	0	0	0	0	0	0	0	0	0	0	0	0	0	0	0	0	0	0	0		1	0	0	12.5	0	stop_gained	HIGH	protein_coding	Gln25*
Rv3630	4069806	G	0	0	0	0	0	0	0	0	0	0	0	0	0	0	0	0	A	0	0	0	0	0	0	0	0	0	0	0	0	0	0	0	0	0	0	0		1	0	0	12.5	0	stop_gained	HIGH	protein_coding	Trp211*
lprO-Rv0180c	210869	G	0	0	0	0	0	A	0	0	0	0	0	0	0	0	0	0	0	0	0	0	0	0	0	0	0	0	0	0	0	0	0	0	0	0	0	0		1	0	0	0	11.1111	intergenic_region	MODIFIER	0
Rv0227c-Rv0228	273039	C	0	0	0	0	0	0	0	T	0	0	0	0	0	0	0	0	0	0	0	0	0	0	0	0	0	0	0	0	0	0	0	0	0	0	0	0		1	0	0	0	11.1111	intergenic_region	MODIFIER	0
wag22-Rv1760	1992863	G	0	0	0	0	0	A	0	0	0	0	0	0	0	0	0	0	0	0	0	0	0	0	0	0	0	0	0	0	0	0	0	0	0	0	0	0		1	0	0	0	11.1111	intergenic_region	MODIFIER	0
mpt64-nrdF1	2224208	C	0	0	0	0	0	0	T	0	0	0	0	0	0	0	0	0	0	0	0	0	0	0	0	0	0	0	0	0	0	0	0	0	0	0	0	0		1	0	0	0	11.1111	intergenic_region	MODIFIER	0
Rv2326c-Rv2327	2599974	G	0	0	0	0	0	0	0	A	0	0	0	0	0	0	0	0	0	0	0	0	0	0	0	0	0	0	0	0	0	0	0	0	0	0	0	0		1	0	0	0	11.1111	intergenic_region	MODIFIER	0
valT-glyT	2969637	G	0	0	0	0	0	0	0	A	0	0	0	0	0	0	0	0	0	0	0	0	0	0	0	0	0	0	0	0	0	0	0	0	0	0	0	0		1	0	0	0	11.1111	intergenic_region	MODIFIER	0
Rv3437	3857115	C	0	0	0	0	0	0	0	T	0	0	0	0	0	0	0	0	0	0	0	0	0	0	0	0	0	0	0	0	0	0	0	0	0	0	0	0		1	0	0	0	11.1111	stop_gained	HIGH	protein_coding	Gln69*
pks2	4298140	C	0	0	0	0	0	0	T	0	0	0	0	0	0	0	0	0	0	0	0	0	0	0	0	0	0	0	0	0	0	0	0	0	0	0	0	0		1	0	0	0	11.1111	stop_gained	HIGH	protein_coding	Trp489*
Rv2813-Rv2814c	3119367	G	0	0	0	0	0	0	0	0	0	0	0	0	0	0	0	0	0	0	0	0	0	0	0	0	0	0	0	0	0	0	0	C	0	0	0	0		1	9.09091	0	0	0	intergenic_region	MODIFIER	0
