# Supplementary material for: Compromised base excision repair pathway in Mycobacterium tuberculosis imparts superior adaptability in the host
Source: PLoS Pathog. 2021 Mar 19;17(3):e1009452. doi: 10.1371/journal.ppat.1009452 (PMC8011731; doi:10.1371/journal.ppat.1009452)
Supplement: S9 Table — (XLSX) [file ppat.1009452.s019.xlsx]

## Sheet: S9 Table
S9 Table: Comparison of RvΔdKO in vitro with RvΔdKO ciprofloxacin resistant (CR) strains
																					Percentage of Mutation
Gene	Position	Reference	RvΔdKO CR-1	RvΔdKO CR-2	RvΔdKO CR-3	RvΔdKO CR-4	RvΔdKO CR-5	RvΔdKO CR-6	RvΔdKO CR-7	RvΔdKO CR-8	RvΔdKO CR-9	RvΔdKO CR-10	RvΔdKO CR-11	RvΔdKO CR-12	RvΔdKO CR-13	RvΔdKO in vitro-1	RvΔdKO in vitro-2	RvΔdKO in vitro-3	Blossum_score	Count	RvΔdko in vitro V2:W2	RvΔdKO CR	Mutation	Imapct on protein function	Biotype	Amino acid change
PPE60	3895055	G	0	0	0	0	0	0	0	0	0	0	0	0	0	0	A	0	8	9	33.3333	0	synonymous_variant	LOW	protein_coding	p.Gln210Gln
PE_PGRS19	1188916	G	0	0	0	A	0	0	0	0	0	0	0	0	0	0	0	0	8	1	0	7.69231	synonymous_variant	LOW	protein_coding	p.Pro503Pro
Rv2033c	2280867	G	0	A	0	A	0	0	0	A	0	A	0	0	0	0	0	0	8	4	0	30.7692	synonymous_variant	LOW	protein_coding	p.Gly72Gly
pks4	1318437	C	0	0	T	0	0	0	0	0	0	0	0	0	0	0	0	0	8	1	0	7.69231	synonymous_variant	LOW	protein_coding	p.Gly1068Gly
Rv1473	1660994	C	0	0	0	0	T	0	0	0	0	0	0	0	0	0	0	0	8	1	0	7.69231	synonymous_variant	LOW	protein_coding	p.Asp113Asp
aroK	2863045	C	0	0	0	0	0	0	0	0	T	0	0	0	0	0	0	0	8	1	0	7.69231	synonymous_variant	LOW	protein_coding	p.Gly53Gly
ftsY	3233414	C	0	0	0	0	0	T	0	0	0	0	0	T	0	0	0	0	8	2	0	15.3846	synonymous_variant	LOW	protein_coding	p.Lys242Lys
Rv2510c	2826376	C	T	0	0	0	0	0	0	0	0	0	0	0	0	0	0	0	8	1	0	7.69231	synonymous_variant	LOW	protein_coding	p.Glu238Glu
Rv2414c	2712109	C	T	T	0	T	T	0	0	T	T	T	T	0	0	0	0	0	8	8	0	61.5385	synonymous_variant	LOW	protein_coding	p.Val256Val
esxK	1340667	A	0	G	0	G	0	0	0	G	G	G	0	0	0	0	0	0	8	5	0	38.4615	synonymous_variant	LOW	protein_coding	p.Ser3Ser
Rv1104	1231345	C	0	0	0	T	0	0	0	T	0	T	0	0	0	0	0	0	8	3	0	23.0769	synonymous_variant	LOW	protein_coding	p.Val15Val
Rv3205c	3582026	C	0	0	T	0	0	0	0	0	0	0	0	0	T	0	0	0	8	2	0	15.3846	synonymous_variant	LOW	protein_coding	p.Val160Val
Rv0045c	49855	G	0	0	0	0	0	0	0	0	0	A	0	0	0	0	0	0	8	1	0	7.69231	synonymous_variant	LOW	protein_coding	p.Leu29Leu
Rv0547c	638707	G	0	0	0	0	0	0	0	0	0	A	0	0	0	0	0	0	8	1	0	7.69231	synonymous_variant	LOW	protein_coding	p.Val70Val
fadH	1306772	G	0	0	0	A	0	0	0	0	0	0	0	0	0	0	0	0	8	1	0	7.69231	synonymous_variant	LOW	protein_coding	p.Thr485Thr
mmpL10	1324048	C	0	0	0	0	0	0	0	0	T	0	0	0	0	0	0	0	8	1	0	7.69231	synonymous_variant	LOW	protein_coding	p.Ile843Ile
atpH	1462283	C	0	T	0	0	0	0	0	0	0	0	0	0	0	0	0	0	8	1	0	7.69231	synonymous_variant	LOW	protein_coding	p.Val147Val
Rv1823	2069812	G	0	A	0	0	0	0	0	0	0	0	0	0	0	0	0	0	8	1	0	7.69231	synonymous_variant	LOW	protein_coding	p.Leu37Leu
PE_PGRS35	2227728	G	0	0	0	0	A	0	0	0	0	0	0	0	0	0	0	0	8	1	0	7.69231	synonymous_variant	LOW	protein_coding	p.Ala495Ala
Rv2248	2522521	G	0	A	0	0	0	0	0	0	0	0	0	0	0	0	0	0	8	1	0	7.69231	synonymous_variant	LOW	protein_coding	p.Ala54Ala
Rv2263	2536027	G	0	0	0	0	0	0	0	0	0	0	0	0	A	0	0	0	8	1	0	7.69231	synonymous_variant	LOW	protein_coding	p.Ala129Ala
htpG	2570766	G	0	0	0	0	0	0	0	0	0	0	0	0	A	0	0	0	8	1	0	7.69231	synonymous_variant	LOW	protein_coding	p.Leu413Leu
ppsE	3268000	G	A	0	0	0	0	0	0	0	0	0	0	0	0	0	0	0	8	1	0	7.69231	synonymous_variant	LOW	protein_coding	p.Leu88Leu
kdtB	3318597	C	0	0	0	0	0	0	T	0	0	0	0	0	0	0	0	0	8	1	0	7.69231	synonymous_variant	LOW	protein_coding	p.Val73Val
guaB3	3829851	G	0	0	0	0	0	0	0	0	0	0	A	0	0	0	0	0	8	1	0	7.69231	synonymous_variant	LOW	protein_coding	p.Ser20Ser
Rv1435c	1612713	C	0	0	0	0	0	0	T	0	0	0	0	0	0	0	0	0	3	1	0	7.69231	missense_variant	MODERATE	protein_coding	p.Val80Ile
pks6	488806	C	0	0	0	0	T	0	0	0	0	0	0	0	0	0	0	0	2	1	0	7.69231	missense_variant	MODERATE	protein_coding	p.His1026Tyr
gyrA	7581	G	A	A	A	0	A	0	A	0	A	0	A	0	A	0	0	0	1	8	0	61.5385	missense_variant	MODERATE	protein_coding	p.Asp94Asn
Rv1533	1733679	G	0	0	0	0	0	0	0	0	A	0	0	0	0	0	0	0	1	1	0	7.69231	missense_variant	MODERATE	protein_coding	p.Val24Met
Rv3591c	4033785	C	0	0	0	0	T	0	0	0	0	0	0	0	0	0	0	0	1	1	0	7.69231	missense_variant	MODERATE	protein_coding	p.Met86Ile
ureC	2099489	G	0	0	0	A	0	0	0	A	0	A	0	0	0	0	0	0	0	3	0	23.0769	missense_variant	MODERATE	protein_coding	p.Arg510His
Rv3294c	3675340	C	0	0	0	0	0	T	0	0	0	0	0	T	0	0	0	0	0	2	0	15.3846	missense_variant	MODERATE	protein_coding	p.Arg219His
sigB	3022536	C	T	0	0	0	0	0	0	0	0	0	0	0	0	0	0	0	0	1	0	7.69231	missense_variant	MODERATE	protein_coding	p.Leu26Phe
PE_PGRS53	3929179	G	0	0	0	0	0	0	A	0	0	0	0	0	0	0	0	0	0	1	0	7.69231	missense_variant	MODERATE	protein_coding	p.Gly871Ser
nanT	2149086	C	T	T	0	T	T	0	0	T	T	T	T	0	0	0	0	0	-1	8	0	61.5385	missense_variant	MODERATE	protein_coding	p.Ala397Thr
gyrA	7582	A	0	0	0	G	0	0	0	G	0	G	0	0	0	0	0	0	-1	3	0	23.0769	missense_variant	MODERATE	protein_coding	p.Asp94Gly
pks1	3294331	C	0	0	0	T	0	0	0	T	0	T	0	0	0	0	0	0	-1	3	0	23.0769	missense_variant	MODERATE	protein_coding	p.Ala675Thr
Rv2164c	2428145	T	0	0	0	0	0	0	0	0	G	0	0	0	0	0	0	0	-1	1	0	7.69231	missense_variant	MODERATE	protein_coding	p.Asn32His
Rv2954c	3307367	G	0	0	0	0	0	0	0	0	0	0	A	0	0	0	0	0	-1	1	0	7.69231	missense_variant	MODERATE	protein_coding	p.Pro9Ser
nuoG	3517118	C	0	0	0	0	T	0	0	0	0	0	0	0	0	0	0	0	-1	1	0	7.69231	missense_variant	MODERATE	protein_coding	p.Pro125Ser
nuoL	3524091	G	0	0	0	0	A	0	0	0	0	0	0	0	0	0	0	0	-1	1	0	7.69231	missense_variant	MODERATE	protein_coding	p.Ala620Thr
gnd1	2094374	G	0	A	0	A	0	0	0	A	0	A	0	0	0	0	0	0	-2	4	0	30.7692	missense_variant	MODERATE	protein_coding	p.Thr272Ile
Rv1478	1668849	G	A	0	0	0	0	0	0	0	0	0	A	0	0	0	0	0	-2	2	0	15.3846	missense_variant	MODERATE	protein_coding	p.Gly144Glu
Rv0412c	498799	G	0	0	0	0	0	0	0	0	0	0	A	0	0	0	0	0	-2	1	0	7.69231	missense_variant	MODERATE	protein_coding	p.Ser274Leu
kdpD	1151328	G	0	0	0	0	0	0	A	0	0	0	0	0	0	0	0	0	-2	1	0	7.69231	missense_variant	MODERATE	protein_coding	p.Thr120Ile
Rv1707	1934898	C	0	0	0	0	0	0	0	0	0	0	0	0	T	0	0	0	-2	1	0	7.69231	missense_variant	MODERATE	protein_coding	p.Ala6Val
Rv2179c	2441845	G	0	0	0	A	0	0	0	0	0	0	0	0	0	0	0	0	-2	1	0	7.69231	missense_variant	MODERATE	protein_coding	p.Ser158Phe
dacB1	3716843	C	0	0	T	0	0	0	0	0	0	0	0	0	0	0	0	0	-2	1	0	7.69231	missense_variant	MODERATE	protein_coding	p.Ala356Val
PE_PGRS54	3936109	C	A	0	0	0	0	0	0	0	0	0	0	0	0	0	0	0	-2	1	0	7.69231	missense_variant	MODERATE	protein_coding	p.Ala1702Asp
PE_PGRS57	3948404	T	0	0	0	0	0	G	G	0	0	0	0	0	G	0	G	0	-3	22	33.3333	23.0769	missense_variant	MODERATE	protein_coding	p.Cys871Gly
PE_PGRS57	3948362	T	0	0	0	0	0	G	G	0	0	0	0	0	0	0	0	0	-3	13	0	15.3846	missense_variant	MODERATE	protein_coding	p.Cys857Gly
dnaA	418	C	0	T	0	0	0	0	0	0	0	0	0	0	0	0	0	0	-3	1	0	7.69231	missense_variant	MODERATE	protein_coding	p.Arg140Trp
Rv3241c	3620774	G	0	0	0	0	0	0	0	0	0	0	0	0	A	0	0	0	-3	1	0	7.69231	missense_variant	MODERATE	protein_coding	p.Arg161Cys
Rv3519	3955554	C	0	T	0	0	0	0	0	0	0	0	0	0	0	0	0	0	-3	1	0	7.69231	missense_variant	MODERATE	protein_coding	p.Pro2Leu
fadE34	4015507	G	0	0	0	0	0	0	A	0	0	0	0	0	0	0	0	0	-3	1	0	7.69231	missense_variant	MODERATE	protein_coding	p.Arg236Trp
Rv0666-rpoB	759803	C	T	T	0	T	T	0	0	T	T	T	T	0	0	0	0	0		8	0	61.5385	intergenic_region	MODIFIER	NA	NA
ncrMT1234-esxK	1340657	A	0	G	0	G	0	0	0	G	G	G	0	0	0	0	0	0		5	0	38.4615	intergenic_region	MODIFIER	NA	NA
Rv0712-Rv0713	809851	C	0	0	0	T	0	0	0	T	0	T	0	0	0	0	0	0		3	0	23.0769	intergenic_region	MODIFIER	NA	NA
pheU-PE_PGRS12	924298	C	0	0	0	T	0	0	0	T	0	T	0	0	0	0	0	0		3	0	23.0769	intergenic_region	MODIFIER	NA	NA
Rv1924c-fadD31	2176995	G	A	0	0	0	0	0	0	0	0	0	A	0	0	0	0	0		2	0	15.3846	intergenic_region	MODIFIER	NA	NA
nrdF1-vapC36	2225388	C	0	0	0	0	0	T	0	0	0	0	0	T	0	0	0	0		2	0	15.3846	intergenic_region	MODIFIER	NA	NA
Rv0257-Rv0258c	310267	C	0	T	0	0	0	0	0	0	0	0	0	0	0	0	0	0		1	0	7.69231	intergenic_region	MODIFIER	NA	NA
Rv0500A-Rv0500B	591396	C	0	0	0	0	0	0	0	0	T	0	0	0	0	0	0	0		1	0	7.69231	intergenic_region	MODIFIER	NA	NA
Rv0739-Rv0740	831710	C	0	0	0	0	0	0	0	0	T	0	0	0	0	0	0	0		1	0	7.69231	intergenic_region	MODIFIER	NA	NA
Rv1176c-fdxC	1308879	G	0	0	0	0	0	0	0	A	0	0	0	0	0	0	0	0		1	0	7.69231	intergenic_region	MODIFIER	NA	NA
PE_PGRS39-asnT	2619273	G	A	0	0	0	0	0	0	0	0	0	0	0	0	0	0	0		1	0	7.69231	intergenic_region	MODIFIER	NA	NA
TB7.3-rshA	3597912	G	0	A	0	0	0	0	0	0	0	0	0	0	0	0	0	0		1	0	7.69231	intergenic_region	MODIFIER	NA	NA
