# Supplementary material for: Compromised base excision repair pathway in Mycobacterium tuberculosis imparts superior adaptability in the host
Source: PLoS Pathog. 2021 Mar 19;17(3):e1009452. doi: 10.1371/journal.ppat.1009452 (PMC8011731; doi:10.1371/journal.ppat.1009452)
Supplement: S12 Table — (XLSX) [file ppat.1009452.s022.xlsx]

## Sheet: Source data
		S12 Table: Source Data File
		Growth Kinetics in 7H9-medium
	Figure 2a	Day 0	Mean	SD	N	Day 3	Mean	SD	N	Day 6	Mean	SD	N	Day 9
		Rv	6.52375	0.122541	4	Rv	8.80486	0.0942101	4	Rv	9.81602	0.170622	4	Rv	11.3646	0.235457	4
		RvDung	6.79757	0.0918882	4	RvDung	8.84327	0.127751	4	RvDung	9.82332	0.0953617	4	RvDung	11.2689	0.367657	4
		RvDudgB	6.84723	0.0900832	4	RvDudgB	8.86853	0.239119	4	RvDudgB	9.87911	0.293916	4	RvDudgB	11.3274	0.42386	4
		RvDdKO	6.18337	0.120248	4	RvDdKO	8.84306	0.12747	4	RvDdKO	10.0985	0.124491	4	RvDdKO	11.9102	0.279112	4
		Growth Kinetics in Sauton's medium
		Day 0	Mean	SD	N	Day 3	Mean	SD	N	Day 6	Mean	SD	N	Day 9	Mean	SD	N
	Figure 2b	Rv	5.65015	0.0271114	4	Rv	7.08481	0.0276504	4	Rv	8.92035	0.00653713	4	Rv	9.86763	0.0930744	4
		RvDung	5.58186	0.0298368	4	RvDung	7.03926	0.0132489	4	RvDung	8.85858	0.0171304	4	RvDung	9.92937	0.0388291	4
		RvDudgB	5.64079	0.0149434	4	RvDudgB	7.09161	0.00837209	4	RvDudgB	8.87464	0.0219592	4	RvDudgB	9.90094	0.0646028	4
		RvDdKO	5.63131	0.0495405	4	RvDdKO	7.02226	0.0593069	4	RvDdKO	8.96837	0.0114434	4	RvDdKO	9.96371	0.0639035	4
	Figure 3d	Spontaneous mutation rate analysis in the presence of rifampicin
		Strain	Mean	SD	N
		Rv	2.42e-10	1.4e-10	3
		RvDung	8.64e-10	2.81e-10	3
		RvDung::ung	5.74e-10	1.14e-10	3
		RvDudgB	1.05e-09	1.07e-10	3
		RvDudgB::udgB	1.6e-10	9e-11	3
		RvDdKO	5.39e-09	1.3e-10	3
		RvDdKO::ung-udgB	1.64e-10	7.4e-12	3
		Spontaneous mutation rate analysis in the presence of isoniazid
		Strain	Mean	SD	N
		Rv	3.12e-08	1.84e-09	6
		RvDung	1.66e-07	2e-10	6
		RvDung::ung	8.4e-09	3e-11	6
		RvDudgB	6.91e-07	9.2e-10	6
		RvDudgB::udgB	1.2e-08	7.8e-10	6
		RvDdKO	1.16e-06	4.6e-10	6
		RvDdKO::ung-udgB	1.9e-08	4e-10	6
	Figure 3e	Fold increase in the presence of rifampicin			Fold increase in the presence of Isoniazid
		Strain	Fold increase		Strain	Fold increase
		Rv	1		Rv	1
		RvDung	3.57025		RvDung	5.32051
		RvDung::ung	2.3719		RvDung::ung	0.269231
		RvDudgB	4.33884		RvDudgB	22.1474
		RvDudgB::udgB	0.661157		RvDudgB::udgB	0.384615
		RvDdKO	22.2727		RvDdKO	37.1795
		RvDdKO::ung-udgB	0.677686		RvDdKO::ung-udgB	0.608974
	Figure 3f	Mutation frequency in the presence of nitrosative stress
		Strain	Mean	SD	N
		Rv	3.26797e-09	5.6603e-10	3
		RvDung	9.42857e-08	8.57143e-09	3
		RvDung::ung	8.70229e-09	1.21179e-09	3
		RvDudgB	8.34254e-09	7.47389e-10	3
		RvDudgB::udgB	9.0099e-09	1.63591e-09	3
		RvDdKO	1.1988e-07	5.80943e-09	3
		RvDdKO::ung-udgB	5.8209e-09	3.35821e-10	3
		Mutation frequency in the presence of oxidative stress
		Strain	Mean	SD	N
		Rv	2.02186e-09	4.75595e-09	3
		RvDung	1.14907e-08	7.87562e-09	3
		RvDung::ung	1.95531e-09	4.69545e-09	3
		RvDudgB	1.55238e-07	8.81917e-08	3
		RvDudgB::udgB	6.18497e-09	3.11501e-08	3
		RvDdKO	1.40972e-07	3.33333e-08	3
		RvDdKO::ung-udgB	8.73239e-09	6.54654e-09	3
			Day 1			Day 56			Day 56
			Lungs			Lungs			Spleen
	Figure 4b	Strain	Rv	RvDdKO	RvDdKO::ung-udgB	Rv	RvDdKO	RvDdKO::ung-udgB	Rv	RvDdKO	RvDdKO::ung-udgB
			1.8451	1.95424	1.87506	4.39794	5.02119	4.62325	2.47712	2.76343	2.39794
			1.95424	1.87506	1.95424	4.60206	4.91381	4.50515	2.47712	3	2.23045
			1.69897	1.92942	1.95424	4.30103	5.07918	4.39794	2.34242	2.74819	2.5563
						4.34242	4.97772	4.65321	2.25527	2.90309	2.4624
						4.25527	5.0607	4.47712	2.65321	2.83251	2.34242
						4.47712	4.91381	4.57978	2.50515	2.85733	2.36173
						4.68124	5	4.63347	2.38021	2.88081	2.65321
	Figure 5a	Spontaneous mutation rate analysis in the presence of Ciprofloxacin
		Strain	Mean	SD	N
		Rv	1.96e-10	5e-12	3
		RvDung	1.63e-09	9.2e-12	3
		RvDung::ung	3.53e-10	1.2e-11	3
		RvDudgB	1.73e-09	1.8e-11	3
		RvDudgB::udgB	4.7e-10	5e-11	3
		RvDdKO	1.9e-08	5.4e-10	3
		RvDdKO::ung-udgB	8.73e-10	4.9e-11	3
		Fold increase in the presence of ciprofloxacin
	Figure 5b	Strain	Fold increase
		Rv	1
		RvDung	8.31633
		RvDung::ung	1.80102
		RvDudgB	8.82653
		RvDudgB::udgB	2.39796
		RvDdKO	96.9388
		RvDdKO::ung-udgB	4.45408
	Figure 6b	CFU analysis
		Rv			RvDdKO			RvDdKO::ung-udgB			Rv+ RvΔdKO
		Mean	SD	N	Mean	SD	N	Mean	SD	N	Mean	SD	N
	First set	6.05918	0.0769204	3	5.99114	0.0453542	3	6.11584	0.0339255	3	6.20148	0.078987	3
	Second set	5.11765	0.0493232	3	4.94862	0.337473	3	5.06894	0.073412	3	5.74599	0.115292	3
	Third set	4.07619	0.211865	3	4.1925	0.0563915	3	4.08756	0.156682	3	3.8844	0.0161824	3
	Final set	2.55267	0.0456996	3	2.58656	0.181362	3	2.63208	0.0775526	3	2.63799	0.0625228	3
	Figure 6c	Percent survival
		Rv+ RvΔdKO						Rv+ RvΔdKO::ung-udgB
		Rv			RvDdKO			Rv			RvDdKO::ung-udgB
		Mean	SD	N	Mean	SD	N
	First set	58	3	3	47.3333	6.65833	3	51	2	3	45.3333	4.04145	3
	Second set	51.6667	1.52753	3	48.3333	1.52753	3	49.6667	1.52753	3	50.3333	1.52753	3
	Third set	24.6667	6.1101	3	75.3333	6.1101	3	51	7	3	49	7	3
	Final set	22.3333	5.85947	3	77.6667	5.85947	3	45.3333	2.51661	3	54.6667	2.51661	3
		Mice infection experiments
		Day 1			Day 56
	Figure 6d	No antibiotic			No antibiotic			Kan-plates	hyg-plates
		Rv	RvDdKO	Rv+ RvΔdKO	Rv	RvDdKO	Rv+ RvΔdKO	Rv+ RvΔdKO	Rv+ RvΔdKO
		1.47712	1.8451	1.47712	5.23045	5.54407	5.30103	5.03342	5.21748
		1.30103	1.54407	1.39794	4.73239	5.54407	5.29226	4.72428	4.8451
		1.69897	1.60206	1.30103	5.21484	5.40993	4.95424	3.69897	4.83251
					5.48287	5.53908	5.37107	4.6721	5.23045
					5.56467	5.24055	4.87506	3.90309	4.69897
					5.04922	5.33646	4.8451	4.44716	4.51851
					5.24797	5.41497	4.90309	4.47712	4.77815
					5.17319	5.30103	5.35411	4.74819	5.04139
	Figure 6e	Day 1			Day 56
		Lungs			Lungs			Spleen
		Rv+ RvΔdKO	Rv+ RvΔdKO(kan)	Rv+ RvΔdKO(hyg)	Rv+ RvΔdKO	Rv+ RvΔdKO(kan)	Rv+ RvΔdKO(hyg)	Rv+ RvΔdKO	Rv+ RvΔdKO(kan)	Rv+ RvΔdKO(hyg)
		1.92942	1.77815	1.60206	5.0086	4	4.96379	2.91908	2.47712	2.69897
		1.92942	1.65321	1.69897	4.99123	4.25527	4.90309	2.98227	2.60206	2.75588
		1.95424	1.60206	1.74036	4.97313	3.95424	4.92942	2.94939	2.44716	2.79934
					4.97313	3.90309	4.9345	2.89209	2.25527	2.79239
					4.9345	4.14613	4.85733	2.96379	2.44716	2.81291
					4.96379	3.77815	4.9345	2.87506	2.41497	2.69897
					4.94448	3.90309	4.90309	2.81291	2.39794	2.60206
		Day 1			Day 56
		Lungs			Lungs			Spleen
		Rv+ RvΔdKO::ung-udgB	Rv+ RvΔdKO::ung-udgB(kan)	Rv+ RvΔdKO::ung-udgB (hyg)	Rv+ RvΔdKO::ung-udgB	Rv+ RvΔdKO::ung-udgB(kan)	Rv+ RvΔdKO::ung-udgB (hyg)	Rv+ RvΔdKO::ung-udgB	Rv+ RvΔdKO::ung-udgB(kan)	Rv+ RvΔdKO::ung-udgB (hyg)
		1.90309	1.60206	1.77815	4.69897	4.39794	4.43136	2.62325	2.27875	2.39794
		1.77815	1.65321	1.65321	4.60206	4.14613	4.34242	2.57978	2.20412	2.30103
		1.97772	1.60206	1.74036	4.68124	4.47712	4.38021	2.72428	2.04139	2.17609
					4.47712	4.25527	4.07918	2.68124	2.38021	2.41497
					4.50515	4.14613	4.20412	2.60206	2.25527	2.34242
					4.6902	4.30103	4.38021	2.5563	2.32222	2.17609
					4.82608	4.47712	4.60206	2.54407	2.36173	2.11394
		Mice												Guinea pig						Guinea pig						Guinea pig						Guinea pig						Guinea pig						Guinea pig
	Figure 7a	Day 1						Day 56						Day 1						Day 56						Day 56						Day 1						Day 56						Day 56
		Lungs						Lungs						Lungs						Lungs						spleen						Lungs						Lungs						spleen
		Rv+ RvΔdKO (kan)			Rv+ RvΔdKO(hyg)			Rv+ RvΔdKO (kan)			Rv+ RvΔdKO(hyg)			Rv+ RvΔdKO (kan)			Rv+ RvΔdKO(hyg)			Rv+ RvΔdKO (kan)			Rv+ RvΔdKO(hyg)			Rv+ RvΔdKO (kan)			Rv+ RvΔdKO(hyg)			Rv+ RvΔdKO::ung-udgB(kan)			Rv+ RvΔdKO::ung-udgB(hyg)			Rv+ RvΔdKO::ung-udgB(kan)			Rv+ RvΔdKO::ung-udgB(hyg)			Rv+ RvΔdKO::ung-udgB(kan)			Rv+ RvΔdKO::ung-udgB(hyg)
		Mean	SD	N	Mean	SD	N	Mean	SD	N	Mean	SD	N	Mean	SD	N	Mean	SD	N	Mean	SD	N	Mean	SD	N	Mean	SD	N	Mean	SD	N	Mean	SD	N	Mean	SD	N	Mean	SD	N	Mean	SD	N	Mean	SD	N	Mean	SD	N
		48.4849	2.62432	3	51.5151	2.62432	3	31.9111	12.8411	8	68.0889	12.8411	8	48.3333	10.4083	3	48.3333	7.63763	3	11.164	4.38401	7	88.836	4.38401	7	33.5408	6.33692	7	66.4591	6.33692	7	47.3684	4.55803	3	52.6316	4.55803	3	51.7858	7.28571	7	48.2142	7.28571	7	49.308	8.41147	7	50.692	8.41147	7
		Figure S1-a
		Oxidative stress
		Without CHP												With CHP
		Rv			RvDung			RvDudgB			RvDdKO			Rv			RvDung			RvDudgB			RvDdKO
		Mean	SD	N	Mean	SD	N	Mean	SD	N	Mean	SD	N	Mean	SD	N	Mean	SD	N	Mean	SD	N	Mean	SD	N
	0 hour	7.2352	0.0605654	3	6.91084	0.0799672	3	6.94574	0.162188	3	7.17424	0.154024	3	7.23089	0.0232167	3	6.85473	0.334513	3	7.03851	0.0848097	3	7.33834	0.0664086	3
	48 hour	6.92948	0.0457153	3	6.66106	0.132595	3	7.10264	0.0387262	3	7.16351	0.0601656	3	3.99855	0.0435933	3	3.67373	0.185282	3	3.97596	0.113331	3	4.32189	0.0206983	3
		Figure S1-b
		Nitrosative stress
		Without NaNO2												With NaNO2
		Rv			RvDung			RvDudgB			RvDdKO			Rv			RvDung			RvDudgB			RvDdKO
		Mean	SD	N	Mean	SD	N	Mean	SD	N	Mean	SD	N	Mean	SD	N	Mean	SD	N	Mean	SD	N	Mean	SD	N
	0 hour	8.24413	0.207512	3	7.51469	0.105183	3	7.82925	0.0643269	3	8.36209	0.117878	3	8.11912	0.118305	3	7.65077	0.137678	3	7.7476	0.0635799	3	8.36073	0.150884	3
	48 hour	7.01274	0.0110886	3	7.10581	0.345035	3	7.27968	0.324172	3	7.452	0.477538	3	7.11996	0.202385	3	7.0751	0.0731493	3	7.14559	0.0264181	3	7.79666	0.231922	3
		Figure S1-c
		Hypoxic stress
		Rv			RvDung			RvDudgB			RvDdKO
		Mean	SD	N	Mean	SD	N	Mean	SD	N	Mean	SD	N
	Day 0	6.37247	0.102762	3	6.17424	0.0486827	3	6.59435	0.02327	3	6.9087	0.115238	3
	Day 20	8.62936	0.0308062	3	8.75743	0.297681	3	8.06658	0.177438	3	8.42015	0.200576	3
	Day 40	8.53365	0.0515453	3	8.79703	0.111512	3	8.13932	0.0947116	3	8.46731	0.00850048	3
		Figure S1-d
		Hypoxic stress-competition
		Rv			Rv+RvDdkO(kan)			Rv+RvDdkO(hyg)			RvDdKO
		Mean	SD	N	Mean	SD	N	Mean	SD	N	Mean	SD	N
	Day 0	7.4824	0.1065	3	7.1844	0.1884	3	7.24	0.3562	3	7.2189	0.6433	3
	Day 10	8.2702	0.0454	3	7.9067	0.156	3	8.0782	0.1192	3	8.2834	0.1008	3
	Day 20	8.2894	0.2843	3	8.2256	0.1713	3	8.5195	0.0671	3	8.7283	0.0057402	3
	Figure S2-d
		Rv
		Mean	SD	N
	Day 0	4.10536	0.160584	3
	Day 15	9.53646	0.810722	3
	Figure S4b
	Rv	RvDung	RvDudgB	RvDdKO	Rv	RvDung	RvDudgB	RvDdKO
	2	2	2.30103	2	4.07918	4.14613	3.90309	5.20412
	2	2	2	2	3.8451	3.77815	4.14613	4.38021
	2.30103	2.30103	2	2.30103	4.11394	4.43136	4.5563	4.11394
					4.17609	4.44716	3.95424	5.07918
					3	4.68124	3.95424	4.14613
			Resting raw
			Rv			RvDung			RvDudgB			RvDdKO
	Figure S5a	Time point	Mean	SD	N	Mean	SD	N	Mean	SD	N	Mean	SD	N
		0 hour	6.7449	0.029	3	6.6696	0.109	3	6.6428	0.0706	3	6.7271	0.0588	3
		24 hour	7.3523	0.3943	3	6.9788	0.0906	3	6.5017	0.4598	3	6.6667	0.3506	3
		48 hour	5.8785	0.0906	3	5.7782	0.301	3	5.9108	0.1171	3	5.8228	0.0387	3
			THP1
	Figure S5b		Rv			RvDung			RvDudgB			RvDdKO
		Time point	Mean	SD	N	Mean	SD	N	Mean	SD	N	Mean	SD	N
		0hpi	3.17545	0.0290013	3	3.08509	0.0881943	3	3.47121	0.0372464	3	4.01331	0.0345082	3
		24hpi	4.1925	0.0563915	3	5.19776	0.178865	3	5.33014	0.0553442	3	5.86551	0.0686973	3
		48hpi	5.11675	0.105183	3	5.77508	0.0626595	3	5.92356	0.0558659	3	6.31753	0.0262915	3
			THP1 competition
	Figure S5e		Rv			Rv (kan)			RvDdKO (hyg)			RvDdKO
		Time point	Mean	SD	N	Mean	SD	N	Mean	SD	N	Mean	SD	N
		0 hpi	5.19647	0.0530268	3	4.92029	0.0264214	3	5.03521	0.067588	3	5.46576	0.0282039	3
		72hpi	6.41399	0.0750519	3	5.89931	0.185268	3	6.35011	0.0434821	3	6.41888	0.0464758	3
			Activated raw
	Figure S5c		Rv			RvDung			RvDudgB			RvDdKO
		Time point	Mean	SD	N	Mean	SD	N	Mean	SD	N	Mean	SD	N
		0 h.p.i	6.9161	0.0783	3	6.936	0.2345	3	6.8083	0.2125	3	6.8083	0.2125	3
		24 h.p.i	6.5395	0.291	3	6.4411	0.09	3	6.259	0.0734	3	6.259	0.0734	3
		48 h.p.i	6.346	0.1437	3	6.2632	0.1035	3	6.2197	0.0531	3	6.2197	0.0531	3
	Figure S5d		Peritoneal macrophages
			Rv			RvDdKO
		Time point	Mean	SD	N	Mean	SD	N
		0 hpi	6.20101	0.0815666	3	6.00667	0.050608	3
		24 hpi	5.66416	0.216058	3	5.53198	0.0698323	3
		36 hpi	5.20692	0.0323201	3	5.12097	0.0716697	3
		48 hpi	5.22708	0.0655577	3	5.43625	0.0240862	3
		72 hpi	4.9861	0.052677	3	5.09668	0.0893062	3
